# Supplementary material for: catena-Poly[(μ2-3-carb­oxy-5-nitro­benzoato)(μ3-5-nitro­benzene-1,3-dicarboxyl­ato)(1,10-phenanthroline)gadolinium(III)]
Source: Acta Crystallogr Sect E Struct Rep Online. 2010 Sep 8;66(Pt 10):m1230–1. doi: 10.1107/S1600536810035452 (PMC2983181; doi:10.1107/S1600536810035452)
Supplement: Supplementary file 1 [file e-66-m1230-sup1.cif]

##############################################################################
###                                                                        ###
###        Electronic paper (Acta Crystallographica Section E)             ###
###                                                                        ###
##############################################################################
#                                                                            #
# This CIF contains the data in a paper accepted for publication in Acta     #
# Crystallographica Section E. It conforms to the requirements of Notes      #
# for Authors for Section E, and has been peer reviewed under the auspices   #
# of the IUCr Commission on Journals.                                        #
#                                                                            #
# Full details of the Crystallographic Information File format               #
# are given in the paper "The Crystallographic Information File (CIF):       #
# a New Standard Archive File for Crystallography" by S. R. Hall, F. H.      #
# Allen and I. D. Brown [Acta Cryst. (1991), A47, 655-685].                  #
#                                                                            #
# The current version of the core CIF dictionary is obtainable from          #
# ftp://ftp.iucr.org/pub/cif_core.dic. The current version number is 2.4.    #
#                                                                            #
# Software is freely available for graphical display of the structure(s) in  #
# this CIF.  For information consult the CIF home page http://www.iucr.org/  #
# cif/home.html                                                              #
#                                                                            #
# This file may be used for bona fide research purposes within the           #
# scientific community so long as proper attribution is given to the journal # 
# article from which it was obtained.                                        #
#                                                                            #
##############################################################################
                                             
data_I
_audit_creation_method     SHELXL-97
_chemical_name_systematic
;
<i>catena</i>-Poly[(\m~2~-3-carboxy-5-nitrobenzoato)(\m~3~-5-nitrobenzene-
1,3-dicarboxylato)(1,10-phenanthroline)gadolinium(III)]
;
_chemical_name_common     ?
_chemical_formula_moiety     'C28 H15 Gd N4 O12'
_chemical_formula_sum     'C28 H15 Gd N4 O12'
_chemical_formula_iupac     '[Gd (C8 H3 N O6) (C8 H4 N O6) (C12 H8 N2)]'
_chemical_formula_weight     756.69
_chemical_melting_point     ?
_symmetry_cell_setting     triclinic
_symmetry_space_group_name_H-M     'P -1'
_symmetry_space_group_name_Hall     '-P 1'
loop_
    _symmetry_equiv_pos_as_xyz
    'x, y, z'
    '-x, -y, -z'
_cell_length_a     10.300(3)
_cell_length_b     12.030(3)
_cell_length_c     12.150(3)
_cell_angle_alpha     70.581(4)
_cell_angle_beta     85.925(4)
_cell_angle_gamma     76.512(2)
_cell_volume     1380.6(7)
_cell_formula_units_Z     2
_cell_measurement_reflns_used     5111
_cell_measurement_theta_min     2.63
_cell_measurement_theta_max     27.74
_cell_measurement_temperature     298(2)
_exptl_crystal_description     prism
_exptl_crystal_colour     colorless
_exptl_crystal_size_max     0.28
_exptl_crystal_size_mid     0.26
_exptl_crystal_size_min     0.22
_exptl_crystal_density_diffrn     1.820
_exptl_crystal_density_meas     ?
_exptl_crystal_density_method     'not measured'
_exptl_crystal_F_000     742
_exptl_absorpt_coefficient_mu     2.477
_exptl_absorpt_correction_type     multi-scan
_exptl_absorpt_process_details     '(SADABS; Sheldrick, 1996)'
_exptl_absorpt_correction_T_min     0.5438
_exptl_absorpt_correction_T_max     0.6118
_exptl_special_details
;
;
_diffrn_ambient_temperature     298(2)
_diffrn_radiation_type     MoK\a
_diffrn_radiation_wavelength     0.71073
_diffrn_radiation_source     'fine-focus sealed tube'
_diffrn_radiation_monochromator     graphite
_diffrn_measurement_device_type     'Bruker SMART CCD area-detector'
_diffrn_measurement_method     '\f and \w scan'
_diffrn_detector_area_resol_mean     ?
_diffrn_reflns_number     6896
_diffrn_reflns_av_R_equivalents     0.0298
_diffrn_reflns_av_sigmaI/netI     0.0610
_diffrn_reflns_theta_min     1.78
_diffrn_reflns_theta_max     25.25
_diffrn_reflns_theta_full     25.20
_diffrn_measured_fraction_theta_max     0.969
_diffrn_measured_fraction_theta_full     0.969
_diffrn_reflns_limit_h_min     -12
_diffrn_reflns_limit_h_max     12
_diffrn_reflns_limit_k_min     -13
_diffrn_reflns_limit_k_max     14
_diffrn_reflns_limit_l_min     -14
_diffrn_reflns_limit_l_max     13
_diffrn_standards_number     0
_diffrn_standards_interval_count     .
_diffrn_standards_interval_time     .
_diffrn_standards_decay_%     ?
_refine_special_details
;
Refinement of <i>F</i>^2^ against ALL reflections. The weighted <i>R</i>-factor
<i>wR</i> and goodness of fit <i>S</i> are based on <i>F</i>^2^, conventional
<i>R</i>-factors <i>R</i> are based on <i>F</i>, with <i>F</i> set to zero for
negative <i>F</i>^2^. The threshold expression of <i>F</i>^2^ >
\s(<i>F</i>^2^) is used only for calculating <i>R</i>-factors(gt) <i>etc</i>.
and is not relevant to the choice of reflections for refinement.
<i>R</i>-factors based on <i>F</i>^2^ are statistically about twice as large
as those based on <i>F</i>, and <i>R</i>- factors based on ALL data will be
even larger.
;
_reflns_number_total     4860
_reflns_number_gt     4259
_reflns_threshold_expression     I>2\s(I)
_refine_ls_structure_factor_coef     Fsqd
_refine_ls_matrix_type     full
_refine_ls_R_factor_all     0.0518
_refine_ls_R_factor_gt     0.0451
_refine_ls_wR_factor_gt     0.1166
_refine_ls_wR_factor_ref     0.1212
_refine_ls_goodness_of_fit_ref     1.035
_refine_ls_restrained_S_all     1.035
_refine_ls_number_reflns     4837
_refine_ls_number_parameters     407
_refine_ls_number_restraints     0
_refine_ls_hydrogen_treatment     constr
_refine_ls_weighting_scheme     calc
_refine_ls_weighting_details
         'calc w=1/[\s^2^(Fo^2^)+(0.0811P)^2^+0.0000P] where P=(Fo^2^+2Fc^2^)/3'
_atom_sites_solution_hydrogens     geom
_atom_sites_solution_primary     direct
_atom_sites_solution_secondary     difmap
_refine_ls_shift/su_max     0.000
_refine_ls_shift/su_mean     0.000
_refine_diff_density_max     2.511
_refine_diff_density_min     -2.588
_refine_ls_extinction_method     none
_refine_ls_extinction_coef     ?
loop_
    _atom_type_symbol
    _atom_type_description
    _atom_type_scat_dispersion_real
    _atom_type_scat_dispersion_imag
    _atom_type_scat_source
    'C' 'C' 0.0033 0.0016
                         'International Tables Vol C Tables 4.2.6.8 and 6.1.1.4'
    'H' 'H' 0.0000 0.0000
                         'International Tables Vol C Tables 4.2.6.8 and 6.1.1.4'
    'N' 'N' 0.0061 0.0033
                         'International Tables Vol C Tables 4.2.6.8 and 6.1.1.4'
    'O' 'O' 0.0106 0.0060
                         'International Tables Vol C Tables 4.2.6.8 and 6.1.1.4'
    'Gd' 'Gd' -0.1653 3.9035
                         'International Tables Vol C Tables 4.2.6.8 and 6.1.1.4'
_computing_data_collection     'SMART (Bruker, 2004)'
_computing_cell_refinement     'SAINT-Plus (Bruker, 2004)'
_computing_data_reduction     'SAINT-Plus (Bruker, 2004)'
_computing_structure_solution     'SHELXS97 (Sheldrick, 2008)'
_computing_structure_refinement     'SHELXL97 (Sheldrick, 2008)'
_computing_molecular_graphics     'SHELXTL (Sheldrick, 2008)'
_computing_publication_material     'SHELXTL (Sheldrick, 2008)'
loop_
    _atom_site_type_symbol
    _atom_site_label
    _atom_site_fract_x
    _atom_site_fract_y
    _atom_site_fract_z
    _atom_site_U_iso_or_equiv
    _atom_site_adp_type
    _atom_site_calc_flag
    _atom_site_refinement_flags
    _atom_site_occupancy
    _atom_site_disorder_assembly
    _atom_site_disorder_group
    C C1 1.0366(7) 0.0929(6) 0.6625(5) 0.0330(14) Uani d . 1 . .
    C C2 1.0511(6) 0.1117(6) 0.7766(5) 0.0308(13) Uani d . 1 . .
    C C3 1.1673(7) 0.0513(6) 0.8416(6) 0.0407(16) Uani d . 1 . .
    H H3 1.2371 0.0040 0.8132 0.049 Uiso calc R 1 . .
    C C4 1.1762(8) 0.0635(7) 0.9504(6) 0.0465(18) Uani d . 1 . .
    C C5 1.0753(7) 0.1320(6) 0.9960(6) 0.0423(16) Uani d . 1 . .
    H H5 1.0841 0.1378 1.0694 0.051 Uiso calc R 1 . .
    C C6 0.9615(7) 0.1914(7) 0.9309(6) 0.0419(16) Uani d . 1 . .
    C C7 0.9488(7) 0.1835(6) 0.8200(6) 0.0374(15) Uani d . 1 . .
    H H7 0.8723 0.2261 0.7755 0.045 Uiso calc R 1 . .
    C C8 0.8451(9) 0.2616(8) 0.9788(7) 0.057(2) Uani d . 1 . .
    C C9 0.5970(6) 0.1875(6) 0.3097(5) 0.0292(13) Uani d . 1 . .
    C C10 0.4627(6) 0.2185(5) 0.2498(5) 0.0270(12) Uani d . 1 . .
    C C11 0.4353(6) 0.3072(6) 0.1421(5) 0.0321(13) Uani d . 1 . .
    H H11 0.5013 0.3440 0.0995 0.039 Uiso calc R 1 . .
    C C12 0.3063(6) 0.3388(6) 0.1007(5) 0.0328(14) Uani d . 1 . .
    C C13 0.2038(6) 0.2870(6) 0.1622(5) 0.0314(13) Uani d . 1 . .
    H H13 0.1169 0.3128 0.1331 0.038 Uiso calc R 1 . .
    C C14 0.2355(6) 0.1959(5) 0.2679(5) 0.0256(12) Uani d . 1 . .
    C C15 0.3643(6) 0.1606(5) 0.3105(5) 0.0279(12) Uani d . 1 . .
    H H15 0.3858 0.0976 0.3804 0.033 Uiso calc R 1 . .
    C C17 0.5715(9) 0.1824(8) 0.6347(8) 0.061(2) Uani d . 1 . .
    H H17 0.5663 0.1088 0.6280 0.073 Uiso calc R 1 . .
    C C18 0.4954(10) 0.2208(11) 0.7209(9) 0.085(4) Uani d . 1 . .
    H H18 0.4424 0.1727 0.7704 0.103 Uiso calc R 1 . .
    C C19 0.4993(10) 0.3254(11) 0.7313(9) 0.081(3) Uani d . 1 . .
    H H19 0.4484 0.3519 0.7878 0.097 Uiso calc R 1 . .
    C C20 0.5823(9) 0.3984(9) 0.6552(8) 0.064(3) Uani d . 1 . .
    C C21 0.5923(12) 0.5114(12) 0.6605(11) 0.091(4) Uani d . 1 . .
    H H21 0.5419 0.5420 0.7148 0.109 Uiso calc R 1 . .
    C C22 0.6719(14) 0.5746(11) 0.5897(12) 0.096(4) Uani d . 1 . .
    H H22 0.6781 0.6476 0.5973 0.115 Uiso calc R 1 . .
    C C23 0.7507(11) 0.5337(9) 0.4998(10) 0.074(3) Uani d . 1 . .
    C C24 0.8317(13) 0.5984(10) 0.4198(12) 0.095(4) Uani d . 1 . .
    H H24 0.8409 0.6722 0.4234 0.114 Uiso calc R 1 . .
    C C25 0.8966(12) 0.5558(9) 0.3378(11) 0.088(3) Uani d . 1 . .
    H H25 0.9508 0.5991 0.2843 0.106 Uiso calc R 1 . .
    C C26 0.8809(9) 0.4432(7) 0.3339(8) 0.057(2) Uani d . 1 . .
    H H26 0.9240 0.4151 0.2753 0.068 Uiso calc R 1 . .
    C C27 0.7400(8) 0.4227(7) 0.4915(7) 0.0451(18) Uani d . 1 . .
    C C28 0.6557(7) 0.3526(7) 0.5716(6) 0.0447(18) Uani d . 1 . .
    Gd Gd1 0.82752(3) 0.14792(3) 0.44144(2) 0.02604(13) Uani d . 1 . .
    N N1 1.2997(8) -0.0016(8) 1.0209(7) 0.072(2) Uani d . 1 . .
    N N2 0.2724(6) 0.4320(6) -0.0147(5) 0.0500(16) Uani d . 1 . .
    N N3 0.6506(6) 0.2452(5) 0.5622(5) 0.0448(15) Uani d . 1 . .
    N N4 0.8089(6) 0.3768(5) 0.4088(5) 0.0414(14) Uani d . 1 . .
    O O1 0.9505(5) 0.1690(4) 0.5913(4) 0.0412(11) Uani d . 1 . .
    O O2 1.1124(5) 0.0033(5) 0.6459(4) 0.0466(12) Uani d . 1 . .
    O O3 1.3864(8) -0.0642(9) 0.9807(8) 0.118(4) Uani d . 1 . .
    O O4 1.3055(9) 0.0089(8) 1.1154(7) 0.113(3) Uani d . 1 . .
    O O5 0.8641(6) 0.2486(6) 1.0881(5) 0.0647(16) Uani d . 1 . .
    H H5A 0.7931 0.2735 1.1164 0.097 Uiso calc R 1 . .
    O O6 0.7481(8) 0.3226(11) 0.9241(7) 0.140(5) Uani d . 1 . .
    O O7 0.6825(4) 0.2498(4) 0.2637(4) 0.0335(10) Uani d . 1 . .
    O O8 0.6158(4) 0.1067(4) 0.4063(4) 0.0413(11) Uani d . 1 . .
    O O9 0.3605(6) 0.4789(5) -0.0694(5) 0.0593(15) Uani d . 1 . .
    O O10 0.1591(7) 0.4607(8) -0.0498(6) 0.103(3) Uani d . 1 . .
    C C16 0.1297(6) 0.1363(6) 0.3374(5) 0.0300(13) Uani d . 1 . .
    O O11 0.0114(4) 0.1968(4) 0.3252(4) 0.0421(11) Uani d . 1 . .
    O O12 0.1665(5) 0.0297(4) 0.4038(4) 0.0448(12) Uani d . 1 . .
loop_
    _atom_site_aniso_label
    _atom_site_aniso_U_11
    _atom_site_aniso_U_22
    _atom_site_aniso_U_33
    _atom_site_aniso_U_12
    _atom_site_aniso_U_13
    _atom_site_aniso_U_23
    C1 0.038(4) 0.044(4) 0.022(3) -0.013(3) -0.002(3) -0.014(3)
    C2 0.039(4) 0.037(3) 0.020(3) -0.010(3) -0.004(3) -0.012(3)
    C3 0.039(4) 0.048(4) 0.032(4) -0.001(3) -0.007(3) -0.013(3)
    C4 0.047(4) 0.059(5) 0.030(4) -0.007(3) -0.014(3) -0.010(3)
    C5 0.055(4) 0.052(4) 0.023(3) -0.011(3) -0.004(3) -0.016(3)
    C6 0.049(4) 0.053(4) 0.025(4) -0.010(3) 0.001(3) -0.016(3)
    C7 0.043(4) 0.052(4) 0.020(3) -0.010(3) -0.002(3) -0.014(3)
    C8 0.055(5) 0.080(6) 0.041(5) 0.001(4) 0.000(4) -0.038(4)
    C9 0.019(3) 0.044(4) 0.024(3) -0.006(2) -0.001(2) -0.012(3)
    C10 0.020(3) 0.039(3) 0.021(3) -0.005(2) 0.000(2) -0.009(3)
    C11 0.025(3) 0.045(4) 0.024(3) -0.011(3) 0.004(2) -0.006(3)
    C12 0.038(4) 0.041(3) 0.017(3) -0.015(3) 0.000(3) -0.002(3)
    C13 0.024(3) 0.046(4) 0.024(3) -0.007(3) -0.001(2) -0.011(3)
    C14 0.023(3) 0.035(3) 0.019(3) -0.008(2) 0.001(2) -0.008(2)
    C15 0.027(3) 0.036(3) 0.019(3) -0.006(2) -0.002(2) -0.006(3)
    C17 0.054(5) 0.060(5) 0.057(6) -0.004(4) 0.025(4) -0.014(4)
    C18 0.073(7) 0.093(8) 0.062(7) 0.011(6) 0.037(5) -0.014(6)
    C19 0.070(7) 0.101(8) 0.052(6) 0.010(6) 0.029(5) -0.024(6)
    C20 0.065(6) 0.072(6) 0.053(5) 0.019(4) -0.007(4) -0.039(5)
    C21 0.084(8) 0.117(10) 0.088(9) -0.001(7) 0.008(7) -0.071(8)
    C22 0.113(10) 0.080(7) 0.116(10) 0.008(7) -0.021(8) -0.075(8)
    C23 0.089(7) 0.057(5) 0.079(7) -0.002(5) -0.022(6) -0.033(5)
    C24 0.114(10) 0.056(6) 0.128(11) -0.026(6) -0.008(8) -0.039(7)
    C25 0.106(9) 0.049(5) 0.099(9) -0.029(5) 0.006(7) -0.004(6)
    C26 0.072(6) 0.041(4) 0.050(5) -0.014(4) 0.002(4) -0.006(4)
    C27 0.047(4) 0.041(4) 0.047(5) 0.002(3) -0.015(4) -0.019(3)
    C28 0.038(4) 0.054(5) 0.036(4) 0.004(3) -0.005(3) -0.017(4)
    Gd1 0.02026(18) 0.0381(2) 0.01841(18) -0.00571(12) 0.00062(11) -0.00808(13)
    N1 0.068(5) 0.094(6) 0.053(5) 0.011(4) -0.035(4) -0.034(4)
    N2 0.049(4) 0.065(4) 0.023(3) -0.016(3) -0.006(3) 0.006(3)
    N3 0.041(3) 0.051(4) 0.036(3) 0.003(3) 0.011(3) -0.017(3)
    N4 0.046(3) 0.042(3) 0.030(3) -0.004(3) -0.002(3) -0.007(3)
    O1 0.052(3) 0.048(3) 0.026(2) -0.009(2) -0.013(2) -0.014(2)
    O2 0.043(3) 0.059(3) 0.046(3) -0.004(2) -0.002(2) -0.031(3)
    O3 0.082(5) 0.163(8) 0.098(6) 0.055(6) -0.056(5) -0.072(6)
    O4 0.113(6) 0.153(8) 0.066(5) 0.039(6) -0.060(5) -0.058(5)
    O5 0.060(4) 0.104(5) 0.033(3) -0.009(3) 0.009(3) -0.035(3)
    O6 0.092(6) 0.236(11) 0.086(6) 0.077(7) -0.041(5) -0.112(7)
    O7 0.027(2) 0.044(2) 0.024(2) -0.0110(18) -0.0016(18) -0.0002(19)
    O8 0.026(2) 0.056(3) 0.030(3) -0.014(2) -0.0062(19) 0.006(2)
    O9 0.060(4) 0.069(4) 0.031(3) -0.023(3) 0.008(3) 0.012(3)
    O10 0.065(5) 0.137(7) 0.063(5) -0.040(4) -0.032(4) 0.044(4)
    C16 0.032(3) 0.045(4) 0.014(3) -0.013(3) 0.001(2) -0.009(3)
    O11 0.026(2) 0.056(3) 0.040(3) -0.012(2) 0.008(2) -0.010(2)
    O12 0.040(3) 0.054(3) 0.032(3) -0.021(2) -0.005(2) 0.004(2)
_geom_special_details
;
All e.s.d.'s (except the e.s.d. in the dihedral angle between two l.s. planes)
are estimated using the full covariance matrix. The cell e.s.d.'s are taken
into account individually in the estimation of e.s.d.'s in distances, angles
and torsion angles; correlations between e.s.d.'s in cell parameters are only
used when they are defined by crystal symmetry. An approximate (isotropic)
treatment of cell e.s.d.'s is used for estimating e.s.d.'s involving l.s.
planes.
;
loop_
    _geom_bond_atom_site_label_1
    _geom_bond_atom_site_label_2
    _geom_bond_site_symmetry_2
    _geom_bond_distance
    _geom_bond_publ_flag
    C1 O2 . 1.242(8) ?
    C1 O1 . 1.256(8) ?
    C1 C2 . 1.500(8) ?
    C2 C3 . 1.390(9) ?
    C2 C7 . 1.391(9) ?
    C3 C4 . 1.390(10) ?
    C3 H3 . 0.9300 ?
    C4 C5 . 1.374(10) ?
    C4 N1 . 1.487(10) ?
    C5 C6 . 1.370(10) ?
    C5 H5 . 0.9300 ?
    C6 C7 . 1.399(9) ?
    C6 C8 . 1.498(10) ?
    C7 H7 . 0.9300 ?
    C8 O6 . 1.187(10) ?
    C8 O5 . 1.308(9) ?
    C9 O8 . 1.243(8) ?
    C9 O7 . 1.268(7) ?
    C9 C10 . 1.519(8) ?
    C10 C11 . 1.383(9) ?
    C10 C15 . 1.392(8) ?
    C11 C12 . 1.376(9) ?
    C11 H11 . 0.9300 ?
    C12 C13 . 1.396(9) ?
    C12 N2 . 1.479(8) ?
    C13 C14 . 1.383(9) ?
    C13 H13 . 0.9300 ?
    C14 C15 . 1.378(8) ?
    C14 C16 . 1.498(8) ?
    C15 H15 . 0.9300 ?
    C17 N3 . 1.324(11) ?
    C17 C18 . 1.401(12) ?
    C17 H17 . 0.9300 ?
    C18 C19 . 1.316(16) ?
    C18 H18 . 0.9300 ?
    C19 C20 . 1.434(15) ?
    C19 H19 . 0.9300 ?
    C20 C28 . 1.405(10) ?
    C20 C21 . 1.411(16) ?
    C21 C22 . 1.322(18) ?
    C21 H21 . 0.9300 ?
    C22 C23 . 1.463(16) ?
    C22 H22 . 0.9300 ?
    C23 C24 . 1.391(16) ?
    C23 C27 . 1.402(12) ?
    C24 C25 . 1.338(16) ?
    C24 H24 . 0.9300 ?
    C25 C26 . 1.417(13) ?
    C25 H25 . 0.9300 ?
    C26 N4 . 1.309(10) ?
    C26 H26 . 0.9300 ?
    C27 N4 . 1.380(9) ?
    C27 C28 . 1.445(11) ?
    C28 N3 . 1.348(9) ?
    Gd1 O12 2_656 2.322(5) ?
    Gd1 O2 2_756 2.342(4) ?
    Gd1 O11 1_655 2.349(4) ?
    Gd1 O1 . 2.403(4) ?
    Gd1 O8 . 2.442(4) ?
    Gd1 O7 . 2.499(4) ?
    Gd1 N3 . 2.571(5) ?
    Gd1 N4 . 2.611(6) ?
    N1 O4 . 1.204(9) ?
    N1 O3 . 1.214(10) ?
    N2 O10 . 1.204(9) ?
    N2 O9 . 1.220(8) ?
    O2 Gd1 2_756 2.342(4) ?
    O5 H5A . 0.8200 ?
    C16 O12 . 1.252(8) ?
    C16 O11 . 1.257(7) ?
    O11 Gd1 1_455 2.349(4) ?
    O12 Gd1 2_656 2.322(5) ?
loop_
    _geom_angle_atom_site_label_1
    _geom_angle_atom_site_label_2
    _geom_angle_atom_site_label_3
    _geom_angle_site_symmetry_1
    _geom_angle_site_symmetry_3
    _geom_angle
    _geom_angle_publ_flag
    O2 C1 O1 . . 125.4(6) ?
    O2 C1 C2 . . 116.8(6) ?
    O1 C1 C2 . . 117.8(6) ?
    C3 C2 C7 . . 120.1(6) ?
    C3 C2 C1 . . 118.6(6) ?
    C7 C2 C1 . . 121.3(6) ?
    C4 C3 C2 . . 118.1(6) ?
    C4 C3 H3 . . 121.0 ?
    C2 C3 H3 . . 121.0 ?
    C5 C4 C3 . . 122.9(7) ?
    C5 C4 N1 . . 118.7(6) ?
    C3 C4 N1 . . 118.4(7) ?
    C6 C5 C4 . . 118.5(6) ?
    C6 C5 H5 . . 120.8 ?
    C4 C5 H5 . . 120.8 ?
    C5 C6 C7 . . 120.7(7) ?
    C5 C6 C8 . . 120.9(6) ?
    C7 C6 C8 . . 118.3(7) ?
    C2 C7 C6 . . 119.7(6) ?
    C2 C7 H7 . . 120.1 ?
    C6 C7 H7 . . 120.1 ?
    O6 C8 O5 . . 124.0(7) ?
    O6 C8 C6 . . 124.2(7) ?
    O5 C8 C6 . . 111.8(7) ?
    O8 C9 O7 . . 122.3(5) ?
    O8 C9 C10 . . 118.4(5) ?
    O7 C9 C10 . . 119.1(5) ?
    C11 C10 C15 . . 120.8(5) ?
    C11 C10 C9 . . 121.4(5) ?
    C15 C10 C9 . . 117.6(5) ?
    C12 C11 C10 . . 117.3(6) ?
    C12 C11 H11 . . 121.4 ?
    C10 C11 H11 . . 121.4 ?
    C11 C12 C13 . . 123.4(6) ?
    C11 C12 N2 . . 119.3(6) ?
    C13 C12 N2 . . 117.3(6) ?
    C14 C13 C12 . . 117.9(6) ?
    C14 C13 H13 . . 121.1 ?
    C12 C13 H13 . . 121.1 ?
    C15 C14 C13 . . 120.1(5) ?
    C15 C14 C16 . . 119.7(5) ?
    C13 C14 C16 . . 120.2(5) ?
    C14 C15 C10 . . 120.5(6) ?
    C14 C15 H15 . . 119.8 ?
    C10 C15 H15 . . 119.8 ?
    N3 C17 C18 . . 123.5(10) ?
    N3 C17 H17 . . 118.2 ?
    C18 C17 H17 . . 118.2 ?
    C19 C18 C17 . . 119.6(10) ?
    C19 C18 H18 . . 120.2 ?
    C17 C18 H18 . . 120.2 ?
    C18 C19 C20 . . 119.8(8) ?
    C18 C19 H19 . . 120.1 ?
    C20 C19 H19 . . 120.1 ?
    C28 C20 C21 . . 119.8(10) ?
    C28 C20 C19 . . 116.8(9) ?
    C21 C20 C19 . . 123.4(9) ?
    C22 C21 C20 . . 121.3(10) ?
    C22 C21 H21 . . 119.4 ?
    C20 C21 H21 . . 119.4 ?
    C21 C22 C23 . . 122.2(10) ?
    C21 C22 H22 . . 118.9 ?
    C23 C22 H22 . . 118.9 ?
    C24 C23 C27 . . 117.7(10) ?
    C24 C23 C22 . . 124.9(10) ?
    C27 C23 C22 . . 117.4(11) ?
    C25 C24 C23 . . 120.8(10) ?
    C25 C24 H24 . . 119.6 ?
    C23 C24 H24 . . 119.6 ?
    C24 C25 C26 . . 118.6(10) ?
    C24 C25 H25 . . 120.7 ?
    C26 C25 H25 . . 120.7 ?
    N4 C26 C25 . . 123.3(9) ?
    N4 C26 H26 . . 118.3 ?
    C25 C26 H26 . . 118.3 ?
    N4 C27 C23 . . 121.9(9) ?
    N4 C27 C28 . . 118.2(6) ?
    C23 C27 C28 . . 119.9(8) ?
    N3 C28 C20 . . 122.7(8) ?
    N3 C28 C27 . . 118.0(6) ?
    C20 C28 C27 . . 119.4(8) ?
    O12 Gd1 O2 2_656 2_756 76.27(19) ?
    O12 Gd1 O11 2_656 1_655 124.82(17) ?
    O2 Gd1 O11 2_756 1_655 76.07(18) ?
    O12 Gd1 O1 2_656 . 75.73(17) ?
    O2 Gd1 O1 2_756 . 126.15(17) ?
    O11 Gd1 O1 1_655 . 83.73(17) ?
    O12 Gd1 O8 2_656 . 80.85(15) ?
    O2 Gd1 O8 2_756 . 75.42(17) ?
    O11 Gd1 O8 1_655 . 134.60(16) ?
    O1 Gd1 O8 . . 141.63(17) ?
    O12 Gd1 O7 2_656 . 132.49(15) ?
    O2 Gd1 O7 2_756 . 81.73(16) ?
    O11 Gd1 O7 1_655 . 88.64(15) ?
    O1 Gd1 O7 . . 147.63(16) ?
    O8 Gd1 O7 . . 52.84(14) ?
    O12 Gd1 N3 2_656 . 84.99(19) ?
    O2 Gd1 N3 2_756 . 145.6(2) ?
    O11 Gd1 N3 1_655 . 137.47(19) ?
    O1 Gd1 N3 . . 74.72(18) ?
    O8 Gd1 N3 . . 73.32(19) ?
    O7 Gd1 N3 . . 90.53(17) ?
    O12 Gd1 N4 2_656 . 138.41(18) ?
    O2 Gd1 N4 2_756 . 144.26(19) ?
    O11 Gd1 N4 1_655 . 74.83(18) ?
    O1 Gd1 N4 . . 70.35(17) ?
    O8 Gd1 N4 . . 112.27(17) ?
    O7 Gd1 N4 . . 77.29(16) ?
    N3 Gd1 N4 . . 63.6(2) ?
    O4 N1 O3 . . 124.4(8) ?
    O4 N1 C4 . . 117.7(8) ?
    O3 N1 C4 . . 117.9(7) ?
    O10 N2 O9 . . 122.6(6) ?
    O10 N2 C12 . . 119.1(6) ?
    O9 N2 C12 . . 118.3(6) ?
    C17 N3 C28 . . 117.6(6) ?
    C17 N3 Gd1 . . 121.2(5) ?
    C28 N3 Gd1 . . 119.7(5) ?
    C26 N4 C27 . . 117.6(7) ?
    C26 N4 Gd1 . . 124.1(5) ?
    C27 N4 Gd1 . . 116.9(5) ?
    C1 O1 Gd1 . . 130.5(4) ?
    C1 O2 Gd1 . 2_756 153.7(4) ?
    C8 O5 H5A . . 109.5 ?
    C9 O7 Gd1 . . 90.7(3) ?
    C9 O8 Gd1 . . 94.0(4) ?
    O12 C16 O11 . . 124.9(6) ?
    O12 C16 C14 . . 117.3(5) ?
    O11 C16 C14 . . 117.8(6) ?
    C16 O11 Gd1 . 1_455 127.2(4) ?
    C16 O12 Gd1 . 2_656 161.3(4) ?
loop_
    _geom_hbond_atom_site_label_D
    _geom_hbond_atom_site_label_H
    _geom_hbond_atom_site_label_A
    _geom_hbond_site_symmetry_A
    _geom_hbond_distance_DH
    _geom_hbond_distance_HA
    _geom_hbond_distance_DA
    _geom_hbond_angle_DHA
    O5 H5A O7 1_556 0.82 2.03 2.737(7) 144.7
data_global
_journal_date_recd_electronic     2010-08-19
_journal_date_accepted     2010-09-02
_journal_name_full     'Acta Crystallographica, Section E'
_journal_year     2010
_journal_volume     66
_journal_issue     10
_journal_page_first     m1230
_journal_page_last     m1231
_journal_paper_category     QM
_journal_coeditor_code     WM2394
_publ_contact_author_name     'Jun Wang'
_publ_contact_author_address
;
Zhongshan Polytechnic, Zhongshan, Guangdong 528404, P.R. China
;
_publ_contact_author_email     wangjun7203@126.com
_publ_contact_author_fax     ?
_publ_contact_author_phone     ?
_publ_section_title
;\
<i>catena</i>-Poly[(\m~2~-3-carboxy-5-nitrobenzoato)(\m~3~-5-nitrobenzene-1,3-\
dicarboxylato)(1,10-phenanthroline)gadolinium(III)]
;
loop_
    _publ_author_name
    _publ_author_footnote
    _publ_author_address
    'Wang, Jun' .
;
Zhongshan Polytechnic
Zhongshan
Guangdong 528404
People's Republic of China
;
    'Fang, Zhi-Li' .
;
School of Basic Science
East China Jiaotong University
Nanchang 330013
People's Republic of China
;
