# Supplementary material for: catena-Poly[(μ2-3-carb­oxy-5-nitro­benzoato)(μ3-5-nitro­benzene-1,3-dicarboxyl­ato)(1,10-phenanthroline)gadolinium(III)]
Source: Acta Crystallogr Sect E Struct Rep Online. 2010 Sep 8;66(Pt 10):m1230–1. doi: 10.1107/S1600536810035452 (PMC2983181; doi:10.1107/S1600536810035452)
Supplement: Supplementary file 2 [file e-66-m1230-Isup2.hkl]

# 
# h,k,l, Fc-squared, Fo-squared, sigma(Fo-squared) and status flag 
# 
data_I
_shelx_title ' a in P-1' 
_shelx_refln_list_code          4 
_shelx_F_calc_maximum      222.14 
_exptl_crystal_F_000       742.00 
_reflns_d_resolution_high  0.8346 
 
loop_ 
 _symmetry_equiv_pos_as_xyz 
 'x, y, z' 
 '-x, -y, -z' 
 
_cell_length_a    10.3020 
_cell_length_b    12.0330 
_cell_length_c    12.1520 
_cell_angle_alpha  70.582 
_cell_angle_beta   85.923 
_cell_angle_gamma  76.513 
 
_shelx_F_squared_multiplier     1.000 
 
loop_ 
 _refln_index_h 
 _refln_index_k 
 _refln_index_l 
 _refln_F_squared_calc 
 _refln_F_squared_meas 
 _refln_F_squared_sigma 
 _refln_observed_status 
   2   0   0     8531.91    10280.71    510.20 o 
   3   0   0     9731.26    10479.65    523.20 o 
   4   0   0     6081.16     7114.58    362.17 o 
   5   0   0     4358.44     4615.97    244.10 o 
   6   0   0     9164.15    10027.15    511.41 o 
   7   0   0      685.89      795.68     65.42 o 
   8   0   0     2031.11     2423.01    147.68 o 
   9   0   0     3746.20     4105.23    156.52 o 
  10   0   0      181.95      220.88     46.50 o 
  11   0   0      865.60      878.58     77.32 o 
  12   0   0      949.06      947.54     84.69 o 
 -11   1   0     1535.72     1564.95    109.31 o 
 -10   1   0      933.61      998.27     79.01 o 
  -9   1   0      520.21      498.75     39.42 o 
  -8   1   0     5095.97     5399.41    196.34 o 
  -7   1   0     1258.87     1516.16     65.24 o 
  -6   1   0      769.84      846.13     43.57 o 
  -5   1   0    11480.45    12585.38    420.62 o 
  -4   1   0      387.62      336.51     41.53 o 
  -3   1   0     2944.01     3284.95    115.35 o 
  -2   1   0     1577.18     1459.15     53.84 o 
  -1   1   0      646.79      699.40     27.41 o 
   0   1   0     8189.05     7872.49    341.77 o 
   1   1   0    35209.29    34668.45   1706.53 o 
   2   1   0     3515.67     3485.80    176.82 o 
   3   1   0     1161.65     1099.92     64.03 o 
   4   1   0     8917.78     9502.56    477.34 o 
   5   1   0      708.37      973.43     65.71 o 
   6   1   0     5727.56     5799.48    304.29 o 
   7   1   0     3640.19     4014.40    221.46 o 
   8   1   0      162.91      206.60     40.75 o 
   9   1   0     3319.33     4006.93    226.65 o 
  11   1   0       45.15       33.90     36.92 o 
  12   1   0      619.25      762.30     74.88 o 
 -11   2   0      226.44      247.64     55.61 o 
 -10   2   0     2101.71     2235.36    135.37 o 
  -9   2   0      688.53      795.47     50.82 o 
  -8   2   0      906.53      911.27     52.78 o 
  -7   2   0     2692.37     2794.05    110.91 o 
  -6   2   0     1900.63     1923.01     80.12 o 
  -5   2   0     1611.30     1627.24     53.52 o 
  -4   2   0     2692.88     2515.63     74.86 o 
  -3   2   0      217.03      186.82     15.78 o 
  -2   2   0     5787.79     6109.76    360.60 o 
  -1   2   0     7596.87     7429.19    819.54 o 
   0   2   0     1037.24      937.66     37.45 o 
   1   2   0     8949.93     7616.13    378.25 o 
   2   2   0      106.96      144.08     14.40 o 
   3   2   0      720.62      666.64     41.56 o 
   5   2   0     6782.18     6685.19    342.20 o 
   6   2   0      172.41      153.37     29.78 o 
   7   2   0     4045.47     4174.62    228.02 o 
   8   2   0     4721.79     5180.32    281.19 o 
   9   2   0      631.83      638.77     68.03 o 
  10   2   0     1887.56     2401.85    161.61 o 
 -11   3   0      500.84      522.33     65.83 o 
 -10   3   0      762.15      774.03     73.37 o 
  -9   3   0     2695.68     3031.31    127.26 o 
  -8   3   0      521.79      497.25     41.61 o 
  -7   3   0      118.23      124.29     26.68 o 
  -6   3   0     3605.57     3906.45    146.83 o 
  -5   3   0     4501.69     4971.59    178.82 o 
  -4   3   0     7549.48     8116.36    278.48 o 
  -3   3   0     3739.81     3478.28    125.92 o 
  -2   3   0        8.69        5.44      7.77 o 
  -1   3   0     1869.64     1599.55    201.81 o 
   0   3   0    18081.12    16049.61    529.24 o 
   1   3   0    11472.98    10792.30    537.19 o 
   2   3   0     1574.88     1848.99     99.61 o 
   3   3   0     1463.42     1240.51     70.99 o 
   4   3   0      693.31      940.81     57.88 o 
   5   3   0     4656.44     4502.94    233.65 o 
   6   3   0     1309.04     1305.36     79.88 o 
   7   3   0       38.95       37.15     16.83 o 
   8   3   0      796.89      769.21     56.77 o 
   9   3   0     2134.28     1875.52    112.96 o 
  10   3   0        1.46       19.45     45.74 o 
  11   3   0      812.12      881.19     94.56 o 
 -10   4   0       95.58       88.00     44.47 o 
  -9   4   0      459.55      458.71     44.10 o 
  -8   4   0     3617.17     3920.68    155.17 o 
  -7   4   0     1716.85     1881.58     85.80 o 
  -6   4   0      688.32      711.80     45.44 o 
  -5   4   0     5116.92     5034.72    183.34 o 
  -4   4   0      676.49      701.11     39.55 o 
  -3   4   0     5522.33     5813.82    204.70 o 
  -2   4   0     7233.77     7190.17    765.90 o 
  -1   4   0       67.60       79.55      8.82 o 
   0   4   0     3084.73     2819.66    104.23 o 
   1   4   0     8486.52     7628.03    387.31 o 
   2   4   0     3758.10     3640.97    190.58 o 
   3   4   0     1652.37     1431.50     82.60 o 
   4   4   0     4425.70     4464.86    231.67 o 
   5   4   0     1932.55     1995.45    111.98 o 
   6   4   0     2960.27     3019.49    163.99 o 
   7   4   0     3075.30     3217.44    175.31 o 
   8   4   0        5.59        0.75     16.37 o 
   9   4   0     5930.19     5629.97    296.57 o 
  10   4   0      717.81      681.50     76.51 o 
  11   4   0      109.45      163.70     61.94 o 
  12   4   0      985.14     1013.89    105.71 o 
 -10   5   0     1254.10     1244.35     97.12 o 
  -9   5   0       65.90       34.59     29.42 o 
  -8   5   0     1172.38     1171.59     68.05 o 
  -7   5   0     3923.50     4058.14    159.49 o 
  -6   5   0      401.02      360.64     34.84 o 
  -5   5   0     2008.30     1871.06     82.83 o 
  -4   5   0     4317.78     4215.98    156.92 o 
  -3   5   0       73.77       86.26     42.87 o 
  -2   5   0     6161.72     6006.04    322.73 o 
  -1   5   0     9280.12     8244.22    227.39 o 
   0   5   0     1082.17     1198.27     54.38 o 
   1   5   0     5734.58     5212.83    274.46 o 
   2   5   0     6990.11     7104.77    363.91 o 
   3   5   0      395.02      326.18     31.93 o 
   4   5   0    14475.83    13980.77    697.46 o 
   5   5   0     1276.57     1213.35     76.80 o 
   6   5   0     1168.85     1462.20     90.21 o 
   7   5   0     3724.28     3779.07    203.64 o 
   8   5   0     1831.45     1716.11    104.49 o 
   9   5   0      581.30      482.97     49.05 o 
  11   5   0      631.06      549.20     71.28 o 
  12   5   0      240.40      304.58     76.57 o 
  -9   6   0      572.35      668.79     68.56 o 
  -8   6   0       20.33      -25.65     24.43 o 
  -7   6   0     1332.25     1411.49     76.35 o 
  -6   6   0      785.36      813.69     53.27 o 
  -5   6   0       78.76       60.61     24.57 o 
  -4   6   0     2934.60     2917.69    177.63 o 
  -3   6   0     3690.65     3328.28    128.60 o 
  -2   6   0      678.00      665.38     40.03 o 
  -1   6   0     2941.96     2354.14     73.30 o 
   0   6   0     4322.51     3496.89    199.46 o 
   1   6   0        5.27       13.24     18.87 o 
   2   6   0     3850.55     3626.34    199.17 o 
   3   6   0      467.29      377.03     38.14 o 
   4   6   0     1646.31     1437.36     89.51 o 
   5   6   0     6251.95     6100.40    316.54 o 
   6   6   0     1615.09     1735.85    104.55 o 
   7   6   0      865.04     1069.79     74.13 o 
   8   6   0     2894.14     2848.42    162.54 o 
   9   6   0      709.21      707.45     60.20 o 
  11   6   0     1172.30     1016.27     92.65 o 
  -8   7   0     1003.07     1021.83     67.14 o 
  -7   7   0       40.65        4.45     27.10 o 
  -6   7   0      645.83      633.75     49.47 o 
  -5   7   0       40.96       45.77     31.35 o 
  -4   7   0      642.21      531.45     41.19 o 
  -3   7   0     4278.91     3750.10    145.21 o 
  -2   7   0     4571.36     3942.53    149.82 o 
  -1   7   0     3836.55     3480.40    133.77 o 
   0   7   0     5171.22     4257.67    155.88 o 
   1   7   0      649.02      489.88     52.77 o 
   2   7   0      591.45      492.08     51.26 o 
   3   7   0     3697.37     3241.53    183.61 o 
   4   7   0     1024.58      960.08     69.25 o 
   5   7   0     1678.48     1597.52    100.72 o 
   6   7   0     2566.45     2412.30    140.31 o 
   7   7   0      891.61      948.18     70.24 o 
   8   7   0      454.61      439.90     46.79 o 
  10   7   0      125.82      117.72     47.02 o 
  11   7   0      635.39      565.17     68.44 o 
  -8   8   0     1032.60     1100.93     73.15 o 
  -7   8   0      924.23      952.29     64.95 o 
  -6   8   0      270.87      328.95     44.46 o 
  -5   8   0      228.32      295.53     43.62 o 
  -4   8   0      202.56      258.94     55.35 o 
  -3   8   0      201.51      197.16     56.37 o 
  -2   8   0     3301.33     3062.51    123.96 o 
  -1   8   0     1183.68     1011.20     71.43 o 
   0   8   0      294.41      227.55     45.05 o 
   1   8   0     2617.74     2212.98     90.14 o 
   2   8   0      355.10      282.29     45.05 o 
   3   8   0      656.44      501.49     54.97 o 
   4   8   0     4187.59     3871.02    217.74 o 
   5   8   0      169.98      126.78     31.00 o 
   6   8   0     1470.49     1318.53     90.91 o 
   7   8   0     1970.44     1874.76    117.55 o 
   8   8   0      249.34      246.54     39.88 o 
  10   8   0      877.36      755.22     73.95 o 
  11   8   0       63.43       82.14     49.11 o 
  -7   9   0     1103.71     1218.78     77.73 o 
  -6   9   0      478.93      522.68     48.95 o 
  -5   9   0        1.85      -22.99     24.37 o 
  -4   9   0     1707.39     1763.64     86.83 o 
  -3   9   0     1262.32     1264.82     68.04 o 
  -2   9   0      232.96      199.99     31.83 o 
  -1   9   0     2504.28     2272.98    155.80 o 
   0   9   0      239.56      253.56     50.44 o 
   1   9   0      683.71      503.00     62.64 o 
   2   9   0     2480.07     2166.94     93.40 o 
   3   9   0      218.47      251.06     47.95 o 
   4   9   0      830.68      704.60     68.27 o 
   5   9   0     4246.81     4067.11    231.21 o 
   6   9   0      381.24      354.33     47.89 o 
   7   9   0     1710.91     1624.22    109.07 o 
   8   9   0     1414.79     1337.86     95.38 o 
   9   9   0       75.84       92.01     41.62 o 
  10   9   0      293.57      336.86     50.04 o 
  -6  10   0     1307.24     1408.07     82.72 o 
  -5  10   0       33.78       32.91     30.75 o 
  -4  10   0      601.76      554.05     76.13 o 
  -3  10   0     1929.73     1931.41     92.95 o 
  -2  10   0      956.75      844.91     89.51 o 
  -1  10   0      367.97      412.56     62.52 o 
   0  10   0     1449.44     1194.36    102.28 o 
   1  10   0      351.48      337.15     59.91 o 
   2  10   0     1081.90      890.65     84.35 o 
   3  10   0     1116.97     1075.59     57.38 o 
   4  10   0      383.26      356.58     32.03 o 
   5  10   0      482.62      436.88     57.41 o 
   6  10   0     1689.72     1546.96    111.16 o 
   7  10   0      170.42      139.49     39.76 o 
   8  10   0      575.81      519.31     40.43 o 
   9  10   0      976.27      909.92     78.48 o 
  10  10   0        2.97       17.94     36.45 o 
  -4  11   0       72.10       77.71     32.38 o 
  -3  11   0      578.57      486.98     74.88 o 
  -2  11   0     1163.97     1247.60    114.94 o 
  -1  11   0      461.07      576.89     76.45 o 
   0  11   0      298.31      321.07     63.80 o 
   1  11   0     1077.61     1023.93     97.17 o 
   2  11   0       81.04       98.22     43.30 o 
   3  11   0     1106.74     1206.61    104.08 o 
   4  11   0     1027.79     1102.10     59.42 o 
   5  11   0       17.71       27.45     22.50 o 
   6  11   0      995.35     1006.39     57.20 o 
   7  11   0     1237.86     1309.26     68.59 o 
   8  11   0       22.83       18.66     23.78 o 
   9  11   0      402.68      422.89     54.74 o 
  -3  12   0       10.93      -23.39     40.98 o 
  -2  12   0      364.21      432.76     78.19 o 
  -1  12   0      331.16      414.47     76.04 o 
   0  12   0       31.74       24.73     41.33 o 
   1  12   0      523.10      519.43     73.66 o 
   2  12   0      956.10     1000.07    100.14 o 
   3  12   0      281.97      330.88     65.36 o 
   4  12   0      362.71      493.07     69.54 o 
   5  12   0      250.61      280.47     33.14 o 
   6  12   0        0.06       -2.56     22.75 o 
   7  12   0      614.25      667.27     48.47 o 
   8  12   0      383.83      497.31     43.38 o 
   0  13   0      265.04      381.15     74.13 o 
   1  13   0        0.88      -20.20     41.10 o 
   2  13   0      402.20      559.07     79.93 o 
   3  13   0      476.41      656.25     85.74 o 
   4  13   0        0.25       37.50     44.18 o 
   5  13   0      524.99      597.44     79.64 o 
   6  13   0      285.20      329.25     37.66 o 
  -4 -13   1        2.39       23.16     42.90 o 
  -3 -13   1      665.78      837.48     94.27 o 
  -2 -13   1      172.06      148.20     57.82 o 
  -1 -13   1      171.96      239.45     65.19 o 
  -7 -12   1      569.76      546.61     43.67 o 
  -6 -12   1        1.50       -5.69     21.95 o 
  -5 -12   1      636.19      693.69     47.97 o 
  -4 -12   1      246.65      303.13     62.40 o 
  -3 -12   1      132.69      192.78     54.62 o 
  -2 -12   1      489.35      511.41     72.45 o 
  -1 -12   1      120.04      115.11     53.12 o 
   0 -12   1      219.83      293.03     65.71 o 
   1 -12   1      669.75      782.80     93.05 o 
   2 -12   1      349.66      427.71     80.34 o 
  -8 -11   1      224.40      235.56     51.43 o 
  -7 -11   1     1442.94     1396.30     71.34 o 
  -6 -11   1      488.25      420.25     37.24 o 
  -5 -11   1       15.17       12.17     24.82 o 
  -4 -11   1      505.05      608.87     42.89 o 
  -3 -11   1     1270.56     1345.24    112.21 o 
  -2 -11   1      310.48      364.14     64.49 o 
  -1 -11   1     1213.38     1123.54    104.43 o 
   0 -11   1      109.47      125.56     50.79 o 
   1 -11   1      458.50      446.57     71.11 o 
   2 -11   1     1100.09     1176.20    111.11 o 
   3 -11   1       23.91      -21.77     41.22 o 
   4 -11   1      292.41      307.49     73.72 o 
  -9 -10   1      854.13      752.38     69.95 o 
  -8 -10   1      592.50      547.93     57.00 o 
  -7 -10   1      550.80      481.76     38.36 o 
  -6 -10   1     1239.01     1123.12     59.82 o 
  -5 -10   1       66.22      100.11     25.30 o 
  -4 -10   1     1294.51     1193.23     61.45 o 
  -3 -10   1     1334.56     1522.02    137.00 o 
  -2 -10   1       23.96       56.66     36.16 o 
  -1 -10   1      889.43      887.98     86.90 o 
   0 -10   1     1547.92     1469.52    119.58 o 
   1 -10   1       37.96       34.54     41.33 o 
   2 -10   1      840.61      782.04     87.89 o 
   3 -10   1      637.04      578.46     79.82 o 
   4 -10   1       16.86      -15.53     25.71 o 
   5 -10   1      357.19      460.36     53.31 o 
 -10  -9   1      145.52      180.07     51.84 o 
  -9  -9   1      724.12      563.08     60.43 o 
  -8  -9   1     2013.27     1637.69    109.07 o 
  -7  -9   1      186.07      154.30     29.43 o 
  -6  -9   1      241.36      257.04     48.06 o 
  -5  -9   1     1173.29     1008.88     54.11 o 
  -4  -9   1        2.31       -3.45     17.97 o 
  -3  -9   1     2161.12     1895.31     83.43 o 
  -2  -9   1     2500.56     2262.74    154.76 o 
  -1  -9   1       60.02       32.62     32.68 o 
   0  -9   1     1348.24     1152.74     99.44 o 
   1  -9   1     2063.91     1867.39    136.82 o 
   2  -9   1       24.28       18.11     34.31 o 
   3  -9   1      384.24      340.51     38.14 o 
   4  -9   1      263.16      349.77     43.71 o 
   5  -9   1       40.84       44.39     28.89 o 
   6  -9   1     1426.95     1364.61     80.12 o 
 -11  -8   1      246.42      313.87     67.98 o 
 -10  -8   1      609.47      517.68     61.88 o 
  -9  -8   1      242.83      245.66     54.74 o 
  -8  -8   1      490.80      429.33     49.86 o 
  -7  -8   1     3184.26     2799.28    113.10 o 
  -6  -8   1      439.16      368.17     30.90 o 
  -5  -8   1       16.18        7.68     16.97 o 
  -4  -8   1     1498.37     1258.21     63.24 o 
  -3  -8   1      260.48      227.52     24.96 o 
  -2  -8   1     1899.92     1695.75     74.62 o 
  -1  -8   1     1974.67     1743.93     76.16 o 
   0  -8   1       17.39      -10.51     25.48 o 
   1  -8   1     2654.80     2313.44    155.28 o 
   2  -8   1     2269.33     2172.19     95.75 o 
   3  -8   1        5.67       18.90     20.67 o 
   4  -8   1     1003.74     1014.78     60.41 o 
   5  -8   1      305.56      364.65     88.61 o 
   6  -8   1      130.93      153.29     36.40 o 
   7  -8   1      867.36      966.68     66.59 o 
 -11  -7   1       70.15       78.31     48.24 o 
 -10  -7   1      461.89      397.00     54.51 o 
  -9  -7   1     1690.23     1516.89    107.45 o 
  -8  -7   1      122.32      114.53     40.75 o 
  -7  -7   1     1336.80     1153.34     56.89 o 
  -6  -7   1     1661.62     1431.86     65.12 o 
  -5  -7   1        9.66       13.41     14.67 o 
  -4  -7   1     3832.84     3199.86    188.20 o 
  -3  -7   1     3169.93     2603.83    125.21 o 
  -2  -7   1       48.89       21.67     16.34 o 
  -1  -7   1     3489.12     3115.39    120.31 o 
   0  -7   1     3029.62     2531.46    176.70 o 
   1  -7   1        1.39      -12.94     24.67 o 
   2  -7   1     4095.53     3667.94    142.97 o 
   3  -7   1     2899.58     2607.50    109.61 o 
   4  -7   1        1.10      -16.52     29.98 o 
   5  -7   1     1246.34     1274.30     69.70 o 
   6  -7   1     1843.14     1788.00     88.65 o 
   7  -7   1      208.88      219.74     40.04 o 
   8  -7   1      842.76      903.21     63.70 o 
 -11  -6   1     1285.58     1292.06    108.32 o 
 -10  -6   1       46.82       92.36     47.08 o 
  -9  -6   1     1777.27     1462.49    105.13 o 
  -8  -6   1     3283.66     2843.40    114.44 o 
  -6  -6   1     1581.41     1351.45     84.81 o 
  -5  -6   1     2972.18     2462.45    138.85 o 
  -4  -6   1     1324.30     1111.99     74.42 o 
  -3  -6   1    12411.28    10859.05    561.19 o 
  -2  -6   1     4065.94     3534.08    131.90 o 
  -1  -6   1      140.37      202.69     22.88 o 
   0  -6   1     4079.73     3486.30    130.42 o 
   1  -6   1     7099.21     6417.78    180.96 o 
   2  -6   1       45.71       15.16     18.31 o 
   3  -6   1     5000.76     4466.56    167.39 o 
   4  -6   1     1631.47     1588.72     97.84 o 
   5  -6   1      804.98      810.54     51.25 o 
   6  -6   1     2956.26     2969.46    125.80 o 
   7  -6   1      955.01      838.91     57.39 o 
   8  -6   1      123.40      107.06     33.14 o 
   9  -6   1      981.97     1047.36     83.56 o 
 -12  -5   1       28.33       22.93     52.53 o 
 -11  -5   1     1644.42     1503.30    121.03 o 
 -10  -5   1     1621.09     1426.10    111.11 o 
  -9  -5   1        6.24        1.86     33.49 o 
  -8  -5   1     2447.54     2313.19     96.71 o 
  -7  -5   1     4405.95     3992.08    150.66 o 
  -5  -5   1     3978.68     3252.50    174.03 o 
  -4  -5   1      472.00      338.08     32.57 o 
  -3  -5   1     3911.63     3478.90    187.27 o 
  -2  -5   1     7987.81     7307.48    326.15 o 
  -1  -5   1     3480.11     3319.40    123.17 o 
   0  -5   1     2742.07     2595.04     99.56 o 
   1  -5   1     9163.21     8250.74    227.38 o 
   2  -5   1     1359.02     1271.35     59.37 o 
   3  -5   1      776.23      790.78     55.20 o 
   4  -5   1     4583.71     4212.10    158.50 o 
   5  -5   1       43.21       25.44     19.96 o 
   6  -5   1     1560.61     1567.92     76.49 o 
   7  -5   1     3307.84     3367.97    146.66 o 
   8  -5   1      723.91      687.50     52.00 o 
   9  -5   1      336.53      363.69     74.56 o 
 -12  -4   1      641.61      604.24     84.98 o 
 -11  -4   1       23.98        8.13     46.38 o 
 -10  -4   1     3016.48     3082.59    190.00 o 
  -9  -4   1     2236.29     2034.57    135.43 o 
  -8  -4   1       50.22       60.28     17.02 o 
  -7  -4   1     3860.99     3490.64    133.40 o 
  -6  -4   1     5076.04     4765.10    247.41 o 
  -5  -4   1      198.45      264.07     27.46 o 
  -4  -4   1    15749.09    13587.32    674.94 o 
  -3  -4   1     4923.63     4055.62    210.43 o 
  -2  -4   1      351.59      343.94     22.45 o 
  -1  -4   1     7713.52     6848.14    238.09 o 
   0  -4   1     7822.93     7278.40    282.29 o 
   1  -4   1     2400.99     2250.20    109.63 o 
   2  -4   1     9319.81     8966.68    485.93 o 
   3  -4   1     1442.65     1436.99     63.46 o 
   4  -4   1     1213.27     1211.01     57.57 o 
   5  -4   1     2824.41     2762.98    110.53 o 
   6  -4   1      324.78      312.43     32.20 o 
   7  -4   1      612.94      593.89     75.46 o 
   8  -4   1     4311.22     4133.85    196.79 o 
   9  -4   1      391.42      400.62     45.24 o 
  10  -4   1     1102.84     1059.75     85.62 o 
 -11  -3   1      940.47     1052.03    103.91 o 
 -10  -3   1        9.93       41.74     46.38 o 
  -9  -3   1     4632.90     4608.19    254.78 o 
  -8  -3   1     1670.74     1498.32     68.73 o 
  -7  -3   1      722.73      671.77     38.31 o 
  -6  -3   1     3384.71     3088.57    164.51 o 
  -5  -3   1     1428.73     1256.19     73.37 o 
  -4  -3   1      486.24      476.99     34.71 o 
  -3  -3   1     8866.10     7462.36    373.43 o 
  -2  -3   1    12884.48    11662.45    394.93 o 
  -1  -3   1      536.05      571.17     28.34 o 
   0  -3   1     9567.30     8944.72    492.23 o 
   1  -3   1      782.01      832.12     66.14 o 
   2  -3   1      340.49      312.17     21.92 o 
   3  -3   1     4113.63     3773.00    259.31 o 
   4  -3   1      674.29      668.69     45.63 o 
   5  -3   1     2681.09     2832.78    109.91 o 
   6  -3   1     2722.21     2981.12    117.56 o 
   7  -3   1      348.45      344.01     33.38 o 
   8  -3   1      570.66      607.98     44.39 o 
   9  -3   1     1376.05     1438.17     75.56 o 
  10  -3   1       25.24       14.51     35.70 o 
 -10  -2   1     1627.15     1937.45    140.01 o 
  -9  -2   1      519.33      509.85     67.40 o 
  -8  -2   1     1046.06     1154.66     89.74 o 
  -7  -2   1     1756.46     1675.71    108.84 o 
  -6  -2   1     1114.37     1122.79     51.63 o 
  -5  -2   1     6112.81     6209.83    314.51 o 
  -4  -2   1     1218.30     1186.53     67.34 o 
  -3  -2   1     2262.12     2212.61    115.34 o 
  -2  -2   1    31692.36    27596.11    919.91 o 
  -1  -2   1    19954.77    18485.69    618.83 o 
   0  -2   1     5453.40     5636.35    254.72 o 
   1  -2   1     1977.38     1888.80    124.68 o 
   2  -2   1     4483.66     4895.14    293.27 o 
   3  -2   1       37.60       74.33     12.53 o 
   4  -2   1    11043.67    12115.75    405.89 o 
   5  -2   1      161.61      233.09     24.26 o 
   6  -2   1     6426.27     7147.20    249.93 o 
   7  -2   1     2564.66     2838.60    113.45 o 
   8  -2   1      192.05      255.67     32.67 o 
   9  -2   1     1119.07     1153.39     64.04 o 
  10  -2   1     1389.07     1555.47     79.70 o 
 -12  -1   1      569.93      594.60     69.54 o 
  -9  -1   1     4008.54     4694.51    257.97 o 
  -8  -1   1      970.25      998.36     56.00 o 
  -7  -1   1     3849.37     4309.75    162.87 o 
  -6  -1   1     2526.51     2588.07    102.66 o 
  -5  -1   1     1640.44     1787.61     89.02 o 
  -4  -1   1     9483.68     9766.10    334.50 o 
  -3  -1   1     1211.52     1139.91     66.99 o 
  -2  -1   1     4462.84     4407.70    152.36 o 
  -1  -1   1    21109.02    20815.03   1198.20 o 
   0  -1   1      564.61      686.67     27.62 o 
   1  -1   1     5231.13     5448.94    243.99 o 
   2  -1   1      699.30     1082.75     34.04 o 
   3  -1   1     3116.85     3522.11    123.40 o 
   4  -1   1     6885.19     7071.48    240.46 o 
   5  -1   1     3737.52     3819.05    137.84 o 
   6  -1   1       95.62       95.31     18.77 o 
   7  -1   1     4129.78     4415.69    162.76 o 
   8  -1   1     1863.64     2053.93     89.04 o 
   9  -1   1       21.70       23.43     20.85 o 
  10  -1   1     1097.60     1145.74     64.34 o 
 -11   0   1      651.19      715.57     70.41 o 
 -10   0   1      706.24      719.17     67.05 o 
  -8   0   1      165.13      161.09     28.00 o 
  -7   0   1      637.02      681.23     41.78 o 
  -6   0   1     5227.06     5584.55    201.62 o 
  -5   0   1      368.01      384.69     26.08 o 
  -4   0   1     4793.02     5530.81    294.89 o 
  -3   0   1     7393.93     7557.43    258.65 o 
  -2   0   1     3854.37     4003.28    165.15 o 
  -1   0   1     3849.44     3745.57    175.72 o 
   0   0   1    13758.17    15553.39    711.22 o 
   1   0   1      226.23      252.47     18.90 o 
   2   0   1    13483.98    15223.61    752.84 o 
   3   0   1     9471.31    10576.36    529.99 o 
   4   0   1      364.83      541.89     43.94 o 
   5   0   1    15517.44    17462.40    873.47 o 
   6   0   1     4290.77     4711.98    255.59 o 
   7   0   1       78.66      100.67     20.14 o 
   8   0   1     2716.46     2904.49    115.42 o 
   9   0   1      802.89      817.43     49.57 o 
  10   0   1      199.51      230.10     63.71 o 
  11   0   1     1319.36     1519.62    104.43 o 
 -11   1   1     1961.24     1983.43    128.58 o 
 -10   1   1      718.11      697.17     65.89 o 
  -9   1   1      224.68      252.69     45.22 o 
  -8   1   1     1376.71     1355.01     65.13 o 
  -7   1   1      191.37      208.15     20.52 o 
  -6   1   1     3549.50     3911.52    180.07 o 
  -5   1   1    10612.46    11147.92    381.83 o 
  -4   1   1      238.09      280.60     19.56 o 
  -3   1   1     6647.99     6871.61    263.08 o 
  -2   1   1    11299.94    11396.87    476.32 o 
  -1   1   1     1916.10     2177.56     81.69 o 
   0   1   1    10362.05    12067.35    553.85 o 
   1   1   1    15569.29    17177.30   1590.06 o 
   2   1   1     1803.00     1681.69     92.18 o 
   3   1   1    10160.49    10677.13    533.71 o 
   4   1   1     9566.12    11001.10    552.80 o 
   5   1   1      739.42      814.20     61.42 o 
   6   1   1     7876.48     8601.98    443.55 o 
   7   1   1     5764.08     6280.70    334.31 o 
   8   1   1      148.86      203.58     41.27 o 
   9   1   1     2332.34     2460.77    157.14 o 
  10   1   1      993.24     1004.96     58.43 o 
  11   1   1      183.28      218.21     48.99 o 
 -11   2   1      689.61      959.85     83.30 o 
 -10   2   1     2273.55     2304.15    139.72 o 
  -9   2   1      896.06      912.59     73.61 o 
  -8   2   1      710.56      724.49     45.99 o 
  -7   2   1     2350.09     2507.04    101.31 o 
  -6   2   1      273.94      283.15     19.23 o 
  -5   2   1     5955.87     6431.21    230.59 o 
  -4   2   1     4376.94     4642.53    162.39 o 
  -3   2   1      871.63      944.92     37.48 o 
  -2   2   1     5634.27     5925.85    196.94 o 
  -1   2   1     1842.51     1751.94     63.75 o 
   0   2   1      466.75      450.48     16.17 o 
   1   2   1     4151.45     3936.79    198.64 o 
   2   2   1     2326.60     2300.67    120.39 o 
   3   2   1     7757.46     7898.95    397.12 o 
   4   2   1    11067.59    10326.57    519.02 o 
   5   2   1     4861.61     5086.98    267.14 o 
   6   2   1       18.45      -28.39     18.92 o 
   7   2   1     5755.79     6260.39    332.51 o 
   8   2   1     4790.02     5099.98    280.26 o 
   9   2   1     1064.60     1116.75     90.44 o 
  10   2   1     2561.67     2843.84    178.97 o 
 -11   3   1        2.57      -40.34     38.89 o 
 -10   3   1     1241.17     1198.31     93.81 o 
  -9   3   1     2004.83     2175.51    132.76 o 
  -8   3   1        5.81       -7.20     26.41 o 
  -7   3   1     4200.90     4568.60    169.95 o 
  -6   3   1     1638.22     1578.15     70.02 o 
  -5   3   1        0.27        0.00     26.15 o 
  -4   3   1     2823.87     2854.79     84.22 o 
  -3   3   1     5675.71     5967.05    286.04 o 
  -2   3   1       84.76       98.84     13.50 o 
  -1   3   1    13952.02    12626.32    432.99 o 
   0   3   1    25279.98    23501.02    767.31 o 
   1   3   1     4874.82     4657.12    236.32 o 
   2   3   1    13810.06    13416.42    664.84 o 
   3   3   1      427.04      415.28     31.29 o 
   4   3   1     5196.76     5667.76    290.30 o 
   5   3   1    11148.03    11187.44    560.87 o 
   7   3   1      116.02       61.94     28.15 o 
   8   3   1     7531.90     8084.18    424.22 o 
   9   3   1      168.27      184.13     42.32 o 
 -10   4   1        1.77      -25.77     36.22 o 
  -9   4   1     1671.15     1791.58    117.32 o 
  -8   4   1     1145.19     1211.07     66.07 o 
  -7   4   1      662.60      675.74     45.16 o 
  -6   4   1     7282.79     7900.49    277.85 o 
  -5   4   1     5171.94     5741.35    205.52 o 
  -4   4   1      672.55      677.41     38.49 o 
  -3   4   1     7142.30     7106.81    266.04 o 
  -2   4   1     6464.44     6136.43    337.79 o 
  -1   4   1       39.85       30.94     13.41 o 
   0   4   1    22933.77    19074.32    628.88 o 
   1   4   1     5765.30     4789.59    246.19 o 
   2   4   1     3695.70     3605.85    188.25 o 
   3   4   1     7518.63     7534.92    381.33 o 
   4   4   1     1714.92     1786.47    101.82 o 
   5   4   1     1807.50     1891.01    108.61 o 
   6   4   1     5220.74     5202.03    272.19 o 
   7   4   1      368.79      315.90     34.60 o 
   8   4   1      238.45      231.91     33.55 o 
   9   4   1     2701.89     2592.37    150.58 o 
  10   4   1      259.05      200.79     35.93 o 
  12   4   1     1020.02     1198.49    113.43 o 
 -10   5   1      750.98      835.16     78.66 o 
  -9   5   1        4.22      -49.02     32.68 o 
  -8   5   1     1136.68     1230.91     69.66 o 
  -7   5   1      915.14      864.79     59.88 o 
  -6   5   1      462.03      442.46     38.06 o 
  -5   5   1     4705.05     4750.56    175.74 o 
  -4   5   1     3832.46     3772.07    141.97 o 
  -3   5   1      538.41      504.27     33.30 o 
  -2   5   1     9669.33     8965.93    419.20 o 
  -1   5   1     3499.81     3024.57    113.10 o 
   0   5   1       78.43      159.76     39.01 o 
   1   5   1     6855.88     6071.90    314.05 o 
   2   5   1     3647.64     3939.92    207.76 o 
   3   5   1      260.56      244.91     28.10 o 
   4   5   1     9776.50    10308.05    519.77 o 
   5   5   1     1799.27     1787.98    105.53 o 
   6   5   1      400.89      444.60     40.98 o 
   7   5   1     2719.41     2833.56    159.35 o 
   8   5   1      825.37      922.17     67.40 o 
   9   5   1     3866.34     3850.59    212.58 o 
  10   5   1     1418.43     1424.65     95.14 o 
  12   5   1      439.06      573.76     97.12 o 
  -9   6   1      761.49      813.33     76.68 o 
  -8   6   1      111.71       77.06     32.26 o 
  -7   6   1     1300.05     1371.75     73.87 o 
  -6   6   1     1161.73     1253.27     66.70 o 
  -5   6   1      147.27      139.33     28.51 o 
  -4   6   1     4285.56     4161.63    156.92 o 
  -3   6   1     1906.23     1869.15    112.64 o 
  -2   6   1     1741.74     1623.92     71.17 o 
  -1   6   1     5743.60     4663.66    169.24 o 
   0   6   1      930.28      777.84     41.35 o 
   1   6   1       31.37       65.77     23.57 o 
   2   6   1     4718.60     4421.39    235.51 o 
   3   6   1     2524.87     2645.25    147.85 o 
   4   6   1     5071.42     4991.89    262.96 o 
   5   6   1     6251.55     6558.30    340.81 o 
   6   6   1      457.88      677.20     55.32 o 
   7   6   1      640.68      739.49     59.33 o 
   8   6   1     2008.72     1997.07    121.56 o 
   9   6   1      106.46      122.48     30.24 o 
  12   6   1       25.72       65.07     54.97 o 
  -9   7   1      674.50      805.55     78.48 o 
  -8   7   1      451.30      447.93     46.32 o 
  -7   7   1      137.81      108.86     36.14 o 
  -6   7   1     1698.82     1833.33     88.97 o 
  -5   7   1     1854.74     1876.77     87.39 o 
  -4   7   1      742.67      615.65     43.75 o 
  -3   7   1     3531.31     3319.72    130.48 o 
  -2   7   1      636.68      570.43     44.96 o 
  -1   7   1     1807.76     1538.72     69.50 o 
   0   7   1     5100.41     4613.69    168.59 o 
   1   7   1      913.78      682.60     60.89 o 
   2   7   1     1549.81     1362.77     92.53 o 
   3   7   1     4806.19     4444.90    239.86 o 
   4   7   1     1045.91     1052.20     74.25 o 
   5   7   1     1707.96     1719.48    106.87 o 
   6   7   1     2728.97     2763.15    158.65 o 
   7   7   1      398.74      538.23     52.65 o 
   8   7   1      619.48      735.02     63.91 o 
   9   7   1     1903.80     2038.98    128.46 o 
  -8   8   1     1069.70     1134.52     92.01 o 
  -7   8   1      359.88      369.44     47.98 o 
  -6   8   1      880.17      879.06     59.58 o 
  -5   8   1     1666.55     1683.61    112.01 o 
  -4   8   1      351.61      367.26     36.82 o 
  -3   8   1      965.66      809.37     50.07 o 
  -2   8   1     3919.30     3356.34    132.63 o 
  -1   8   1       43.78       24.55     19.97 o 
   0   8   1     2430.15     1853.11    126.49 o 
   1   8   1     1732.71     1445.31    103.04 o 
   2   8   1       94.82       34.37     29.37 o 
   3   8   1     3135.76     3001.32    175.95 o 
   4   8   1     4293.96     4122.60    227.90 o 
   5   8   1      229.30      257.04     38.72 o 
   6   8   1     2341.21     2295.50    138.97 o 
   7   8   1      607.10      642.37     59.21 o 
   8   8   1        8.09      -24.15     23.39 o 
   9   8   1     1778.88     1812.01    118.30 o 
  -7   9   1     1439.98     1580.24     88.48 o 
  -6   9   1       74.32       53.38     32.59 o 
  -5   9   1      710.90      723.50     86.46 o 
  -4   9   1      666.45      642.53     49.25 o 
  -3   9   1      159.68      154.44     30.45 o 
  -2   9   1      609.25      568.87     42.12 o 
  -1   9   1     1264.88     1079.44     58.55 o 
   0   9   1       10.87      -28.04     24.85 o 
   1   9   1     1751.27     1511.84    111.69 o 
   2   9   1     1332.35     1262.98     96.94 o 
   3   9   1      132.07      107.04     37.91 o 
   4   9   1     2502.85     2496.06    155.28 o 
   5   9   1     2776.63     2774.64    165.90 o 
   6   9   1      162.66      176.47     39.01 o 
   7   9   1     2628.15     2765.41    165.61 o 
   8   9   1      673.30      797.48     69.95 o 
   9   9   1       99.72       75.23     32.91 o 
  -6  10   1      553.87      647.61     55.64 o 
  -5  10   1      172.85      189.51     39.79 o 
  -4  10   1      501.36      599.73     48.11 o 
  -3  10   1     1117.91     1146.59     65.94 o 
  -2  10   1       77.23       65.05     25.44 o 
  -1  10   1     1135.91     1060.39     96.71 o 
   0  10   1      993.33      933.55     89.74 o 
   1  10   1       46.46      -20.72     29.72 o 
   2  10   1     1553.08     1420.64    110.41 o 
   3  10   1      591.88      522.21     63.10 o 
   4  10   1       18.08        4.93     30.36 o 
   5  10   1      650.30      667.16     68.67 o 
   6  10   1     1277.64     1353.65    100.72 o 
   7  10   1      239.99      223.61     44.18 o 
   8  10   1      900.92      906.67     78.89 o 
   9  10   1      262.87      311.55     51.32 o 
  -5  11   1      262.78      323.99     46.15 o 
  -4  11   1        4.69       -5.70     26.56 o 
  -3  11   1      506.82      547.03     45.70 o 
  -2  11   1      995.68     1015.18     61.94 o 
  -1  11   1       20.80       47.66     41.51 o 
   0  11   1      692.76      661.59     77.21 o 
   1  11   1     1106.25      992.35     95.32 o 
   2  11   1       50.40       45.34     40.11 o 
   3  11   1      759.71      854.37     84.29 o 
   4  11   1      642.99      585.25     69.49 o 
   5  11   1        6.31        6.44     32.10 o 
   6  11   1      926.16      938.37     85.27 o 
   7  11   1      493.33      584.09     66.76 o 
   8  11   1       76.84       99.55     38.78 o 
   9  11   1      826.93      834.28     78.83 o 
  -3  12   1       15.17       -1.68     41.91 o 
  -2  12   1      741.73      847.35     95.72 o 
  -1  12   1      383.74      422.31     74.19 o 
   0  12   1       11.65       11.26     38.66 o 
   1  12   1      904.08      940.86     96.59 o 
   2  12   1      820.19      739.61     86.84 o 
   3  12   1      100.70      140.60     50.44 o 
   4  12   1      951.96      982.83     95.26 o 
   5  12   1      431.61      478.15     67.16 o 
   6  12   1      111.06       99.50     45.51 o 
   7  12   1     1277.00     1481.19    117.78 o 
   8  12   1       86.76      171.65     51.03 o 
  -1  13   1      664.92      794.58     93.34 o 
   0  13   1      168.49      245.14     64.96 o 
   1  13   1      144.88      142.63     55.67 o 
   2  13   1     1402.38     1636.58    138.91 o 
   3  13   1       40.66      108.84     52.82 o 
   4  13   1      136.76      157.49     55.44 o 
   5  13   1      442.56      487.73     72.27 o 
   6  13   1      166.71      221.24     37.84 o 
  -6 -12   2      276.83      274.64     33.68 o 
  -5 -12   2      500.29      469.39     68.27 o 
  -4 -12   2      180.45      228.89     57.12 o 
  -3 -12   2      504.41      540.73     74.07 o 
  -2 -12   2      546.49      478.73     72.45 o 
  -1 -12   2        9.31       -2.50     39.13 o 
   0 -12   2      394.10      469.39     75.81 o 
   1 -12   2      456.28      513.16     79.88 o 
  -8 -11   2      269.02      338.72     46.67 o 
  -7 -11   2      513.91      584.67     57.76 o 
  -6 -11   2       48.84       58.69     24.74 o 
  -5 -11   2      489.15      489.26     39.31 o 
  -4 -11   2     1074.20     1036.35     95.38 o 
  -3 -11   2        2.39       66.41     39.53 o 
  -2 -11   2      346.67      411.98     69.25 o 
  -1 -11   2      739.71      744.25     83.94 o 
   0 -11   2       61.43       51.78     43.54 o 
   1 -11   2      192.15      219.14     61.13 o 
   2 -11   2      280.95      339.30     70.82 o 
   3 -11   2       73.46       46.73     49.23 o 
  -9 -10   2     1143.16     1062.24     84.46 o 
  -8 -10   2       73.52       78.25     36.57 o 
  -7 -10   2      621.34      634.48     58.75 o 
  -6 -10   2      580.08      518.83     39.26 o 
  -5 -10   2      102.25       98.95     26.38 o 
  -4 -10   2      354.92      337.15     33.56 o 
  -3 -10   2     1997.07     2180.06     96.03 o 
  -2 -10   2       27.51       31.81     37.44 o 
  -1 -10   2     1027.72     1019.81     96.01 o 
   0 -10   2     1239.08     1188.79    106.40 o 
   1 -10   2       63.26      114.42     52.19 o 
   2 -10   2      885.98      862.50     94.04 o 
   3 -10   2      449.69      413.31     74.54 o 
   4 -10   2       46.80        3.72     48.41 o 
   5 -10   2      753.92      830.22     63.24 o 
 -10  -9   2        7.56        1.57     32.45 o 
  -9  -9   2      628.53      526.80     57.99 o 
  -8  -9   2     1727.59     1288.93     92.59 o 
  -7  -9   2       33.93       -3.25     27.40 o 
  -6  -9   2     1857.28     1593.24     74.19 o 
  -5  -9   2     2063.61     1670.82     76.73 o 
  -4  -9   2       34.18       50.74     22.24 o 
  -3  -9   2     5432.77     5057.38    189.54 o 
  -2  -9   2      786.86      811.01     50.33 o 
  -1  -9   2       74.42       46.09     38.49 o 
   0  -9   2     2249.32     2047.98    145.41 o 
   1  -9   2     1331.42     1344.48    113.60 o 
   2  -9   2       33.88       34.25     39.18 o 
   3  -9   2     1629.00     1536.86    128.81 o 
   4  -9   2      547.74      529.48     50.42 o 
   5  -9   2       35.36       25.84     30.24 o 
   6  -9   2      748.38      771.15     70.30 o 
 -10  -8   2      915.10      793.77     75.87 o 
  -9  -8   2        0.53      -19.33     28.27 o 
  -8  -8   2     1897.18     1493.78    102.63 o 
  -7  -8   2      802.11      607.60     56.89 o 
  -6  -8   2       81.02       31.90     19.90 o 
  -5  -8   2     1445.62     1202.40     59.36 o 
  -4  -8   2     2445.28     2028.33     87.10 o 
  -3  -8   2       26.62       26.70     20.10 o 
  -2  -8   2     3838.49     3288.05    170.11 o 
  -1  -8   2     1519.13     1467.18    102.43 o 
   0  -8   2       84.50       89.11     36.45 o 
   1  -8   2     2897.98     2529.09    169.21 o 
   2  -8   2      571.54      497.42     66.47 o 
   3  -8   2      733.34      730.89     50.74 o 
   4  -8   2     1660.65     1705.91     88.12 o 
   5  -8   2     1108.02     1036.44     64.10 o 
   6  -8   2      543.94      544.23     49.65 o 
   7  -8   2     1037.49     1103.37     72.97 o 
 -11  -7   2        5.00      -13.93     36.98 o 
 -10  -7   2      546.85      495.28     61.82 o 
  -9  -7   2     1337.51     1063.64     87.02 o 
  -8  -7   2       90.48       67.98     35.06 o 
  -7  -7   2     2184.01     1696.84    108.78 o 
  -6  -7   2      279.12      242.76     24.77 o 
  -5  -7   2      581.74      441.33     31.47 o 
  -4  -7   2     1262.46     1021.66     53.17 o 
  -3  -7   2     1437.08     1215.40     58.26 o 
  -2  -7   2      535.34      428.42     32.09 o 
  -1  -7   2     2470.30     2124.28    109.45 o 
   0  -7   2     1129.50      988.28     66.87 o 
   1  -7   2     1375.12     1194.89     98.22 o 
   2  -7   2     2606.21     2326.97    157.49 o 
   3  -7   2      497.37      411.69     37.21 o 
   4  -7   2     1728.67     1698.29     82.40 o 
   5  -7   2     1158.08     1230.92     69.90 o 
   6  -7   2      121.64      103.64     32.54 o 
   7  -7   2      345.49      348.80     42.17 o 
   8  -7   2      822.28      784.95     61.90 o 
 -11  -6   2      414.89      435.43     78.54 o 
 -10  -6   2       61.91       96.77     45.57 o 
  -9  -6   2     1637.15     1300.31     99.50 o 
  -8  -6   2     1807.63     1384.01     98.97 o 
  -7  -6   2      131.70      175.66     40.23 o 
  -6  -6   2     1929.77     1571.11     68.69 o 
  -5  -6   2      525.90      355.65     27.41 o 
  -4  -6   2     1257.10      983.73     48.69 o 
  -3  -6   2     3698.48     3074.06    118.36 o 
  -2  -6   2     1232.51     1075.71     58.31 o 
  -1  -6   2      959.51      885.39     46.22 o 
   0  -6   2     3668.50     3105.20    120.50 o 
   1  -6   2       52.91       15.79     26.93 o 
   2  -6   2      964.85      794.63     47.79 o 
   3  -6   2     1072.34      976.45     85.74 o 
   4  -6   2      880.04      805.35     50.47 o 
   5  -6   2      157.77      194.06     32.95 o 
   6  -6   2     2892.41     2917.58    127.19 o 
   7  -6   2       86.03       68.92     31.47 o 
   8  -6   2      642.37      626.10     51.58 o 
   9  -6   2      647.65      649.86    106.75 o 
 -11  -5   2     1240.54     1053.25     99.38 o 
 -10  -5   2      689.45      620.20     71.05 o 
  -9  -5   2      310.72      301.68     60.26 o 
  -8  -5   2     3416.66     2954.71    172.29 o 
  -7  -5   2     2272.63     1767.37    112.85 o 
  -6  -5   2      239.22      219.42     21.07 o 
  -5  -5   2     3953.72     3124.91    118.48 o 
  -4  -5   2     2148.09     1610.80     68.09 o 
  -3  -5   2      791.52      617.69     34.69 o 
  -2  -5   2     4137.36     3783.65    140.62 o 
  -1  -5   2     1353.14     1357.13     60.56 o 
   0  -5   2      863.05      804.52     42.09 o 
   1  -5   2    10173.53    10838.35    634.22 o 
   2  -5   2       12.08       -8.44     24.50 o 
   3  -5   2     2749.22     2865.16    216.93 o 
   4  -5   2     3014.14     2870.69    137.17 o 
   5  -5   2      139.19      117.49     25.96 o 
   6  -5   2     1826.32     1755.68    101.76 o 
   7  -5   2     2022.27     1959.13     92.57 o 
   8  -5   2       22.28       -4.75     24.48 o 
   9  -5   2      842.62      831.32    101.18 o 
 -11  -4   2      141.49      114.82     58.57 o 
 -10  -4   2     1970.41     1803.77    131.48 o 
  -9  -4   2      574.40      517.16     62.34 o 
  -8  -4   2      331.62      410.06     64.49 o 
  -7  -4   2     4817.37     4046.21    217.80 o 
  -6  -4   2     1409.07     1259.30     56.09 o 
  -5  -4   2     3165.58     2552.76     98.36 o 
  -4  -4   2     8433.08     6408.34    225.18 o 
  -3  -4   2     4370.03     3849.25    140.68 o 
  -2  -4   2     3497.53     2982.97    112.26 o 
  -1  -4   2     6142.39     5693.83    203.04 o 
   0  -4   2        3.44        6.43     10.93 o 
   1  -4   2     4215.60     4754.09    171.18 o 
   2  -4   2     8077.82     7552.03    262.27 o 
   3  -4   2      564.84      533.95     34.05 o 
   4  -4   2     5779.53     5531.16    198.52 o 
   5  -4   2     3332.84     3330.29    129.91 o 
   6  -4   2      152.80      173.19     28.01 o 
   7  -4   2     3167.88     3150.28    210.66 o 
   8  -4   2     1781.16     1747.31    127.42 o 
   9  -4   2       27.59       32.22     43.01 o 
  10  -4   2     1397.24     1377.80    129.68 o 
 -11  -3   2      463.89      550.08     76.92 o 
 -10  -3   2     1382.65     1441.48    115.29 o 
  -9  -3   2     2804.62     2651.81    165.73 o 
  -8  -3   2      476.82      441.93     54.39 o 
  -7  -3   2     1189.19     1026.95     79.64 o 
  -6  -3   2     6201.08     5303.32    191.14 o 
  -5  -3   2      369.22      338.47     24.93 o 
  -4  -3   2    12562.79    10453.79    357.44 o 
  -3  -3   2    18320.39    14931.83    505.47 o 
  -2  -3   2      116.66      132.69     27.63 o 
  -1  -3   2     3210.75     3061.24    113.60 o 
   0  -3   2    11613.71    11981.12    409.03 o 
   1  -3   2      981.16     1102.57     48.23 o 
   2  -3   2    15088.28    15330.56   1416.11 o 
   3  -3   2     9754.65    10116.13    527.03 o 
   4  -3   2        0.58       -2.00     11.01 o 
   5  -3   2     4827.71     4831.96    176.17 o 
   6  -3   2     3529.08     3524.03    154.82 o 
   7  -3   2      283.35      278.68     33.34 o 
   8  -3   2     2227.98     2262.69    120.74 o 
   9  -3   2     1745.60     1762.80    130.49 o 
  10  -3   2      203.49      139.32     55.96 o 
 -10  -2   2      105.51      137.69     57.29 o 
  -9  -2   2     2855.37     2890.68    176.93 o 
  -8  -2   2     2747.06     2610.77    157.89 o 
  -7  -2   2       21.98       45.05     30.94 o 
  -6  -2   2     3689.00     3463.98    129.64 o 
  -5  -2   2     7812.85     6864.00    240.32 o 
  -4  -2   2     4501.28     4371.37    155.71 o 
  -3  -2   2    11265.42     9861.10    613.52 o 
  -2  -2   2     5257.41     4291.57    151.31 o 
  -1  -2   2      458.14      471.08     27.89 o 
   0  -2   2     3491.37     3870.16    165.47 o 
   1  -2   2    16885.88    18675.89    599.40 o 
   2  -2   2      561.94      665.74     54.27 o 
   3  -2   2     4486.11     4531.86    188.34 o 
   4  -2   2     4762.21     4948.44    226.74 o 
   5  -2   2      377.02      374.18     28.70 o 
   6  -2   2     3507.07     3644.00    137.54 o 
   7  -2   2     1574.98     1778.84     79.49 o 
   8  -2   2      193.27      212.67     34.39 o 
   9  -2   2     1039.68     1130.28     63.87 o 
  10  -2   2      522.89      554.26     74.07 o 
  -9  -1   2      206.82      305.17     67.05 o 
  -8  -1   2      465.35      448.84     54.91 o 
  -7  -1   2     2928.92     2844.59    161.61 o 
  -6  -1   2      419.68      445.51     30.39 o 
  -5  -1   2     6275.39     5682.39    281.13 o 
  -4  -1   2     8146.97     7551.17    361.24 o 
  -3  -1   2       33.48       26.41     16.83 o 
  -2  -1   2     6411.52     6250.87    296.98 o 
  -1  -1   2     5934.26     6425.55    256.29 o 
   0  -1   2     1524.09     1792.49     66.67 o 
   1  -1   2    26704.67    31203.22   1042.12 o 
   2  -1   2      387.05      567.22     21.68 o 
   3  -1   2      242.52      279.48     15.68 o 
   4  -1   2     2345.46     2301.00     87.02 o 
   5  -1   2     1480.32     1363.10     58.93 o 
   6  -1   2     1378.24     1577.84     68.26 o 
   7  -1   2     3432.65     3829.36    144.31 o 
   8  -1   2     2268.98     2395.56    100.51 o 
   9  -1   2       86.88      106.15     26.71 o 
  10  -1   2     2372.56     2444.52    167.53 o 
 -11   0   2      708.97      665.07     70.36 o 
  -8   0   2       73.27      100.66     35.93 o 
  -7   0   2     2933.89     3079.40    168.92 o 
  -6   0   2     4030.59     4097.51    164.25 o 
  -5   0   2      887.30     1119.20    164.19 o 
  -4   0   2     8443.72     8481.47    400.77 o 
  -3   0   2     7841.83     7665.12    361.12 o 
  -2   0   2     2598.44     2870.83    141.93 o 
  -1   0   2    16540.12    17246.16    788.02 o 
   0   0   2    15285.15    17374.34    792.26 o 
   1   0   2       96.80      118.80     10.48 o 
   2   0   2    49347.48    57047.27   1508.42 o 
   3   0   2      870.51      963.69     66.57 o 
   4   0   2       95.65      253.33     32.16 o 
   5   0   2     3774.13     3676.75    132.98 o 
   6   0   2     3046.67     3289.72    122.91 o 
   7   0   2      301.02      293.92     27.96 o 
   8   0   2     3018.35     3376.64    131.03 o 
   9   0   2      751.97      808.67     49.98 o 
  10   0   2      284.75      299.30     58.98 o 
 -11   1   2     1566.81     1581.61    111.51 o 
 -10   1   2      183.00      236.49     51.32 o 
  -9   1   2     4599.23     4547.53    232.95 o 
  -8   1   2     1906.36     1967.93    117.20 o 
  -7   1   2       49.71       41.15     16.59 o 
  -6   1   2     3819.05     3935.79    210.49 o 
  -5   1   2     5450.24     5782.71    322.70 o 
  -4   1   2      200.65      247.43     18.18 o 
  -3   1   2     6380.70     6090.42    287.05 o 
  -2   1   2    16837.72    18223.43    831.79 o 
  -1   1   2      137.32      150.81     16.31 o 
   0   1   2     6410.08     6624.14    224.31 o 
   1   1   2    15617.19    17956.77    600.05 o 
   2   1   2     3283.20     4358.40    152.52 o 
   3   1   2     9440.27    10678.28    515.59 o 
   4   1   2    13076.59    16103.64    804.27 o 
   5   1   2     4521.08     4990.73    266.68 o 
   6   1   2     8365.16     9519.33    491.56 o 
   7   1   2     1726.47     1860.42    122.66 o 
   8   1   2     1186.30     1166.73     91.49 o 
   9   1   2     2195.85     2424.65    101.74 o 
  10   1   2       78.48       82.60     41.68 o 
 -11   2   2     1092.39     1117.62     91.60 o 
 -10   2   2     2066.91     2278.44    139.61 o 
  -9   2   2       94.49      143.56     42.14 o 
  -8   2   2     3592.81     3726.71    194.76 o 
  -7   2   2     3079.59     3151.81    121.71 o 
  -6   2   2      165.50      192.33     21.48 o 
  -5   2   2     7111.32     7064.44    236.22 o 
  -4   2   2     7418.06     7675.27    210.66 o 
  -3   2   2      609.38      619.04     23.65 o 
  -2   2   2     7487.35     7435.82    238.41 o 
  -1   2   2    23696.67    23068.07    609.41 o 
   0   2   2    30733.23    32110.60    929.92 o 
   1   2   2     7926.85     8659.24    232.00 o 
   2   2   2       60.41       63.42     17.94 o 
   3   2   2     2030.32     1931.24    108.49 o 
   4   2   2    16194.37    16303.96    813.15 o 
   5   2   2      544.34      439.03     44.35 o 
   6   2   2     6978.02     7319.79    383.13 o 
   7   2   2     8120.84     8943.19    466.31 o 
   8   2   2     1446.64     1620.56    113.78 o 
   9   2   2     1556.80     1637.75    118.01 o 
  10   2   2     2136.91     2281.40    154.35 o 
 -11   3   2       63.88       52.19     42.78 o 
 -10   3   2     1622.46     1621.67    112.15 o 
  -9   3   2     1418.43     1431.61     99.67 o 
  -8   3   2      360.84      420.57     58.69 o 
  -7   3   2     3075.68     3286.37    127.86 o 
  -6   3   2     2267.48     2338.14     94.31 o 
  -5   3   2     1935.45     2090.21     66.25 o 
  -4   3   2     2604.92     2606.91     78.12 o 
  -3   3   2      832.59      746.61     27.63 o 
  -2   3   2     4753.32     4832.02    137.22 o 
  -1   3   2     3057.99     2447.92    106.71 o 
   0   3   2     1057.31     1124.55     81.80 o 
   1   3   2     1508.63     1803.83     53.70 o 
   2   3   2     2196.36     2007.00    108.78 o 
   3   3   2      430.47      393.69     31.06 o 
   4   3   2     6193.21     5842.14    301.97 o 
   5   3   2     5550.35     5144.97    271.26 o 
   6   3   2      242.54      262.27     40.17 o 
   7   3   2     2528.06     2532.92    153.13 o 
   8   3   2     4570.75     5092.49    281.60 o 
   9   3   2        3.25      -11.15     26.01 o 
  10   3   2     1775.43     1756.57    127.36 o 
 -10   4   2       85.95       54.28     44.64 o 
  -9   4   2     1228.75     1264.20     95.14 o 
  -8   4   2      439.39      373.49     51.72 o 
  -7   4   2      213.35      260.50     38.86 o 
  -6   4   2     6078.98     6495.01    231.91 o 
  -5   4   2      357.78      370.93     29.44 o 
  -4   4   2     1948.33     1873.37     65.14 o 
  -3   4   2     3309.03     3035.18     89.25 o 
  -2   4   2     1205.93     1102.41     58.83 o 
  -1   4   2     5727.00     4452.46    252.85 o 
   0   4   2    16545.15    14467.57    387.83 o 
   1   4   2      236.31      238.73     17.69 o 
   2   4   2     2161.81     2094.19    115.05 o 
   3   4   2     4107.88     3991.01    208.92 o 
   4   4   2      473.57      547.11     42.20 o 
   5   4   2     6323.71     6740.11    346.44 o 
   6   4   2     2653.78     2744.98    153.54 o 
   7   4   2       26.72       19.21     17.24 o 
   8   4   2     4629.42     4715.11    252.86 o 
   9   4   2      864.98      771.24     61.36 o 
  10   4   2      347.77      275.10     37.96 o 
  11   4   2     1340.15     1141.08     81.39 o 
 -10   5   2      423.65      461.03     71.34 o 
  -9   5   2      157.14      159.29     50.97 o 
  -8   5   2      720.88      837.30     72.85 o 
  -7   5   2      980.21      991.57     57.17 o 
  -6   5   2      641.40      732.44     47.67 o 
  -5   5   2     7084.07     7378.83    260.52 o 
  -4   5   2       24.54       13.38     14.99 o 
  -3   5   2     1542.95     1672.49     71.54 o 
  -2   5   2     6928.12     6313.79    220.32 o 
  -1   5   2     2345.35     2062.40     80.73 o 
   0   5   2     4638.70     4101.45    145.57 o 
   1   5   2    10471.17     9343.93    314.41 o 
   2   5   2     2336.05     2810.86    152.50 o 
   3   5   2     7492.47     7983.23    405.88 o 
   4   5   2     4895.83     4700.95    246.42 o 
   5   5   2      211.05      203.40     28.68 o 
   6   5   2     1543.59     1578.25     97.64 o 
   7   5   2     2247.12     2245.41    132.06 o 
   8   5   2      327.47      283.75     38.54 o 
   9   5   2     1310.39     1235.46     85.62 o 
  10   5   2     1087.45     1007.74     75.93 o 
  -9   6   2      414.29      462.77     60.14 o 
  -8   6   2      179.48      181.23     51.43 o 
  -7   6   2     1820.01     1968.73     92.93 o 
  -6   6   2      212.13      270.74     35.26 o 
  -5   6   2     1660.35     1615.21     76.18 o 
  -4   6   2     1458.33     1553.35     71.91 o 
  -3   6   2      390.66      346.26     29.04 o 
  -2   6   2     3753.12     3409.39    128.37 o 
  -1   6   2    10070.16     8959.26    307.00 o 
   0   6   2       23.14       30.09     13.68 o 
   1   6   2     1004.72      787.32     58.11 o 
   2   6   2     4412.12     4160.86    221.57 o 
   3   6   2        0.01        2.44     13.87 o 
   4   6   2     8271.46     9145.84    466.31 o 
   5   6   2     4738.75     5372.70    283.80 o 
   6   6   2      395.43     1036.82     72.16 o 
   7   6   2     2959.68     3408.13    190.63 o 
   8   6   2     5326.33     5609.77    299.48 o 
   9   6   2      716.81      750.58     62.98 o 
  10   6   2     1722.26     1647.21    108.73 o 
  -9   7   2     1127.43     1235.29     98.28 o 
  -8   7   2       35.78       -9.00     36.75 o 
  -7   7   2      953.93      955.72     62.66 o 
  -6   7   2     1788.10     1740.26     85.26 o 
  -5   7   2        5.58      -24.74     18.29 o 
  -4   7   2     1309.26     1233.34     65.04 o 
  -3   7   2     2460.70     2228.72     93.89 o 
  -2   7   2        3.23       22.03     15.22 o 
  -1   7   2     6338.84     5568.70    199.35 o 
   0   7   2     7183.33     6021.53    212.91 o 
   1   7   2       92.25      130.79     30.48 o 
   2   7   2     5442.11     4823.43    257.97 o 
   3   7   2     5016.39     4750.18    254.20 o 
   4   7   2     1481.85     1656.90    103.91 o 
   5   7   2     5363.57     5767.38    305.34 o 
   6   7   2     2754.40     3220.34    182.86 o 
   8   7   2     1929.33     2165.36    133.75 o 
   9   7   2     1562.27     1794.01    115.92 o 
  10   7   2      120.72      131.83     33.67 o 
  -8   8   2      790.95      853.44     78.19 o 
  -7   8   2        3.14      -39.34     29.58 o 
  -6   8   2     1730.98     1862.07     98.71 o 
  -5   8   2     1328.42     1372.93     72.95 o 
  -4   8   2       21.46       21.95     21.39 o 
  -3   8   2     2398.28     2159.87    102.05 o 
  -2   8   2     2202.03     1916.66     84.46 o 
  -1   8   2       18.52       10.97     17.21 o 
   0   8   2     3441.30     3025.54    118.21 o 
   1   8   2     2603.51     2306.42    143.27 o 
   2   8   2      167.74      148.03     35.35 o 
   3   8   2     3819.31     3550.41    199.98 o 
   4   8   2     2103.57     2195.43    133.51 o 
   5   8   2       76.19       74.30     27.46 o 
   6   8   2     3133.98     3546.29    201.26 o 
   7   8   2      396.20      388.41     48.70 o 
   8   8   2      217.91      198.94     40.17 o 
   9   8   2     1470.55     1793.84    120.34 o 
  10   8   2      279.50      299.88     47.48 o 
  -7   9   2      665.84      765.91     60.12 o 
  -6   9   2       48.46       47.08     30.34 o 
  -5   9   2     2100.04     2227.98    104.29 o 
  -4   9   2     1242.20     1278.91     69.72 o 
  -3   9   2       11.07      -18.36     27.14 o 
  -2   9   2     3016.56     2768.41    114.87 o 
  -1   9   2     1048.60      852.12     50.78 o 
   0   9   2      121.42       85.68     23.39 o 
   1   9   2      823.94      645.28     67.05 o 
   2   9   2      550.74      434.91     55.38 o 
   3   9   2      855.36      844.44     74.13 o 
   4   9   2     4803.93     4816.47    265.87 o 
   5   9   2      950.83      998.39     79.30 o 
   6   9   2      411.87      429.45     52.30 o 
   7   9   2     2497.35     2891.44    173.34 o 
   8   9   2      294.34      358.45     50.10 o 
   9   9   2      609.93      657.41     65.42 o 
  10   9   2     1302.91     1572.85    111.98 o 
  -6  10   2      262.19      299.43     45.72 o 
  -5  10   2       52.31       15.93     27.61 o 
  -4  10   2      987.81     1060.30     64.97 o 
  -3  10   2      967.85      948.41     58.87 o 
  -2  10   2       54.78       36.93     23.18 o 
  -1  10   2      921.31      875.56     52.99 o 
   0  10   2     1373.12     1308.32    106.75 o 
   1  10   2       53.94       16.95     34.54 o 
   2  10   2     1215.57     1145.20     95.38 o 
   3  10   2      373.12      365.48     57.29 o 
   4  10   2      605.64      673.95     69.37 o 
   5  10   2     1668.48     1790.13    121.85 o 
   6  10   2      563.59      610.39     63.45 o 
   7  10   2      393.47      454.58     56.48 o 
   8  10   2     1015.99     1089.47     89.11 o 
   9  10   2      118.23      155.17     42.38 o 
  10  10   2      285.01      339.41     55.15 o 
  -5  11   2      627.29      728.71     56.60 o 
  -4  11   2       86.96       93.94     31.23 o 
  -3  11   2     1360.19     1473.79     78.35 o 
  -2  11   2      719.99      702.48     50.43 o 
  -1  11   2      108.53      134.27     49.46 o 
   0  11   2     1038.97      976.33     95.32 o 
   1  11   2      733.40      583.57     72.39 o 
   2  11   2      262.38      194.87     50.04 o 
   3  11   2     1160.96     1180.72    101.53 o 
   4  11   2      298.94      343.19     55.84 o 
   5  11   2      164.71      164.28     46.27 o 
   6  11   2      941.72     1113.10     92.76 o 
   7  11   2       14.72       13.53     32.45 o 
   8  11   2      388.36      442.74     59.67 o 
   9  11   2      459.77      499.57     63.22 o 
  -4  12   2      121.89      138.53     36.80 o 
  -3  12   2      136.37      180.67     36.69 o 
  -2  12   2      843.61      956.29     60.40 o 
  -1  12   2      113.54      153.60     54.68 o 
   0  12   2      110.67       82.26     46.27 o 
   1  12   2      730.74      784.25     88.58 o 
   2  12   2       93.78       66.87     46.27 o 
   3  12   2      343.72      368.61     66.81 o 
   4  12   2     1223.07     1284.17    110.24 o 
   5  12   2      242.76      235.74     55.61 o 
   6  12   2      196.18      244.50     54.68 o 
   7  12   2      557.65      719.58     78.08 o 
   8  12   2       46.49       28.68     38.02 o 
  -2  13   2      168.96      212.58     63.22 o 
  -1  13   2      657.08      762.71     91.49 o 
   0  13   2       18.82       51.32     46.21 o 
   1  13   2      452.04      486.16     76.97 o 
   2  13   2      756.89      833.07     96.54 o 
   3  13   2        7.15        0.29     43.42 o 
   4  13   2      720.80      794.64     90.32 o 
   5  13   2      837.44      952.71     97.76 o 
   6  13   2       24.67       15.50     41.80 o 
   7  13   2      762.11      973.26     97.58 o 
   2  14   2      617.21      692.47     92.59 o 
   3  14   2      193.85      272.54     70.24 o 
   4  14   2        1.32       21.77     48.82 o 
  -4 -12   3        0.92      -14.45     37.09 o 
  -3 -12   3      560.95      578.11     76.63 o 
  -2 -12   3      220.50      340.81     68.21 o 
  -1 -12   3        6.56        6.91     41.62 o 
   0 -12   3      361.73      473.39     76.45 o 
  -7 -11   3      581.53      560.58     58.17 o 
  -6 -11   3        0.14        6.56     29.78 o 
  -5 -11   3      333.86      363.05     36.62 o 
  -4 -11   3      751.47      809.38     82.60 o 
  -3 -11   3       96.74      126.37     47.54 o 
  -2 -11   3      649.26      754.87     83.36 o 
  -1 -11   3      563.88      570.74     76.16 o 
   0 -11   3        1.22      -15.44     39.24 o 
   1 -11   3      795.27      882.29     98.10 o 
   2 -11   3      133.38      157.37     60.84 o 
  -8 -10   3       88.94       97.17     38.83 o 
  -7 -10   3     1100.87     1008.14     78.13 o 
  -6 -10   3      962.69      817.28     67.92 o 
  -5 -10   3        1.00        8.94     20.99 o 
  -4 -10   3     1191.59     1178.38    124.11 o 
  -3 -10   3       95.89      259.83     55.44 o 
  -2 -10   3      370.99      368.73     64.20 o 
  -1 -10   3      564.13      522.73     70.70 o 
   0 -10   3      766.38      744.66     84.75 o 
   1 -10   3       35.14       76.86     47.02 o 
   2 -10   3      983.85      983.76    102.28 o 
   3 -10   3      141.38      183.03     60.95 o 
   4 -10   3      263.54      218.32     68.67 o 
  -9  -9   3      976.75      824.47     74.13 o 
  -8  -9   3      423.42      328.85     45.34 o 
  -7  -9   3      528.14      395.95     47.08 o 
  -6  -9   3     1413.90     1157.10     82.60 o 
  -5  -9   3      662.18      606.44     42.18 o 
  -4  -9   3        4.59       -3.79     21.05 o 
  -3  -9   3     5528.64     5214.68    443.79 o 
  -2  -9   3      388.83      426.89     64.03 o 
  -1  -9   3     1689.44     1554.33    120.39 o 
   0  -9   3     2212.50     2031.15    148.32 o 
   1  -9   3      871.58      745.64     82.60 o 
   2  -9   3      629.44      620.84     79.99 o 
   3  -9   3     1149.00     1161.86    112.96 o 
   4  -9   3      155.66       94.39     51.66 o 
   5  -9   3      405.35      292.22     76.92 o 
 -10  -8   3      310.42      294.89     61.47 o 
  -9  -8   3       82.25       90.09     38.95 o 
  -8  -8   3     2006.73     1577.78    108.03 o 
  -7  -8   3      260.41      277.82     51.49 o 
  -6  -8   3      628.87      457.84     48.30 o 
  -5  -8   3     2033.00     1723.03     78.42 o 
  -4  -8   3      360.22      329.91     32.21 o 
  -3  -8   3     1911.70     1707.66    132.56 o 
  -2  -8   3     3179.57     2960.52    171.42 o 
  -1  -8   3      321.37      261.34     53.64 o 
   0  -8   3     1004.06      924.44     88.70 o 
   1  -8   3     1918.50     1744.50    131.48 o 
   2  -8   3       47.27       28.68     38.89 o 
   3  -8   3     1092.20      922.35     95.67 o 
   4  -8   3     1517.23     1478.23    130.09 o 
   5  -8   3       57.10       67.02     31.31 o 
   6  -8   3      698.33      684.65     56.37 o 
   7  -8   3      452.30      499.69     99.26 o 
 -10  -7   3     1352.49     1050.29     90.79 o 
  -9  -7   3      560.59      376.74     51.61 o 
  -8  -7   3      671.82      493.25     54.80 o 
  -7  -7   3     1399.07     1132.08     84.00 o 
  -6  -7   3      294.00      274.11     47.08 o 
  -5  -7   3       98.45      105.09     28.18 o 
  -4  -7   3     1060.19      868.41     47.91 o 
  -3  -7   3      228.54      235.51     30.09 o 
  -2  -7   3     2323.86     2152.87     92.62 o 
  -1  -7   3     2667.86     2545.42    158.85 o 
   0  -7   3      366.70      338.54     56.83 o 
   1  -7   3     1169.23     1098.93     95.32 o 
   2  -7   3     1549.85     1311.16    108.61 o 
   3  -7   3        9.70        4.88     33.26 o 
   4  -7   3     1476.02     1420.84     80.46 o 
   5  -7   3     3944.31     3786.64    349.40 o 
   6  -7   3       64.66       31.78     28.22 o 
   7  -7   3     1045.28      856.46    108.03 o 
 -11  -6   3      149.99      145.94     55.32 o 
 -10  -6   3      302.51      432.99     71.46 o 
  -9  -6   3     1525.57     1325.90    101.76 o 
  -8  -6   3     1371.08     1026.83     82.72 o 
  -7  -6   3     1204.33     1036.24     79.47 o 
  -6  -6   3     2602.76     2069.86    124.98 o 
  -5  -6   3      235.78      200.00     27.98 o 
  -4  -6   3      667.69      491.65     33.64 o 
  -3  -6   3     4219.18     3661.29    140.57 o 
  -2  -6   3       99.97      121.23     23.76 o 
  -1  -6   3     1459.22     1420.75     82.43 o 
   0  -6   3     3888.15     4143.06    332.10 o 
   1  -6   3      177.60      179.66     42.90 o 
   2  -6   3     1322.80     1124.07     95.08 o 
   3  -6   3     1052.26     1009.80     76.86 o 
   4  -6   3        5.44      -15.83     19.12 o 
   5  -6   3     2023.47     1990.04    113.49 o 
   6  -6   3      716.36      654.41     71.75 o 
   7  -6   3       49.49       46.72     30.15 o 
   8  -6   3      678.77      663.68     95.49 o 
 -11  -5   3     1119.06      857.85     88.99 o 
 -10  -5   3      190.50      215.54     56.42 o 
  -9  -5   3     1531.41     1221.76     97.64 o 
  -8  -5   3     3366.37     2746.78    164.69 o 
  -7  -5   3      486.46      443.44     50.79 o 
  -6  -5   3     1948.29     1617.25    104.26 o 
  -5  -5   3     4920.80     3792.32    163.84 o 
  -4  -5   3        8.82       21.25     14.13 o 
  -3  -5   3     4697.96     4113.32    194.06 o 
  -2  -5   3     5236.96     4919.06    181.32 o 
  -1  -5   3      332.07      461.44     33.06 o 
   0  -5   3     3195.66     3176.63    123.78 o 
   1  -5   3     3597.21     4015.97    357.35 o 
   2  -5   3      486.83      325.13     48.36 o 
   3  -5   3     1696.30     1600.62    165.44 o 
   4  -5   3     1785.03     1754.35    122.83 o 
   5  -5   3      219.34      255.08     45.05 o 
   6  -5   3     4100.54     3815.53    213.42 o 
   7  -5   3      712.39      643.59     49.97 o 
   8  -5   3      117.63       47.48     49.75 o 
   9  -5   3     1456.33     1169.58    124.69 o 
 -11  -4   3      810.83      760.21     86.32 o 
 -10  -4   3     2362.46     2180.51    149.48 o 
  -9  -4   3      271.56      324.03     63.56 o 
  -8  -4   3     1879.28     1641.23    114.76 o 
  -7  -4   3     4730.32     4129.34    223.90 o 
  -6  -4   3      341.51      282.06     39.53 o 
  -5  -4   3     4609.31     3699.23    183.44 o 
  -4  -4   3     5175.21     4317.51    161.84 o 
  -3  -4   3      368.21      362.04     27.10 o 
  -2  -4   3     5713.20     5525.14    299.27 o 
  -1  -4   3    10650.07    11249.32    389.23 o 
   0  -4   3     1180.09     1508.92     66.72 o 
   1  -4   3    11844.66    13776.34    471.69 o 
   2  -4   3     1481.42     1755.23    215.51 o 
   3  -4   3     1088.44     1173.18     57.48 o 
   4  -4   3     3846.86     3793.27    144.91 o 
   5  -4   3     2542.78     2306.82     98.28 o 
   6  -4   3      405.52      387.95     36.43 o 
   7  -4   3     2208.34     2128.27    159.17 o 
   8  -4   3      917.75      853.50     94.33 o 
   9  -4   3      244.96      186.86     62.29 o 
  10  -4   3     1541.03     1164.93    125.04 o 
 -11  -3   3        8.22       22.06     51.08 o 
 -10  -3   3     1584.28     1527.97    120.39 o 
  -9  -3   3     1810.38     1852.76    128.93 o 
  -8  -3   3      408.77      391.02     52.88 o 
  -7  -3   3     1676.78     1515.55    104.60 o 
  -6  -3   3     3490.35     2939.27    165.67 o 
  -5  -3   3     1295.27     1037.18    116.27 o 
  -4  -3   3     4538.10     3383.07    161.06 o 
  -3  -3   3     2918.19     2446.30     95.10 o 
  -2  -3   3     1734.84     1809.40     74.64 o 
  -1  -3   3     8767.10     9055.90    522.65 o 
   0  -3   3     2567.01     2878.05    109.66 o 
   1  -3   3     2349.30     2731.74    104.82 o 
   2  -3   3     3459.71     3479.80    206.62 o 
   3  -3   3      465.29      437.56     38.39 o 
   4  -3   3     1313.39     1270.49     59.23 o 
   5  -3   3     5539.87     5555.30    200.64 o 
   6  -3   3     1149.16     1179.86     60.71 o 
   7  -3   3      879.17      886.00     52.87 o 
   8  -3   3     2130.95     1960.44    147.50 o 
   9  -3   3      728.45      694.39     85.74 o 
  10  -3   3      454.74      387.42     76.57 o 
 -11  -2   3     1373.09     1511.02    127.53 o 
 -10  -2   3       72.98       50.33     52.30 o 
  -9  -2   3     2259.71     2374.97    154.30 o 
  -8  -2   3     1878.51     1885.09    124.98 o 
  -7  -2   3       58.69       71.05     33.32 o 
  -6  -2   3     2111.75     1766.27    111.22 o 
  -5  -2   3     4345.54     3995.71    208.98 o 
  -4  -2   3     7326.70     7300.81    355.96 o 
  -3  -2   3    14997.96    14352.29    670.47 o 
  -2  -2   3     6117.49     5871.45    260.24 o 
  -1  -2   3       31.53       27.13     11.18 o 
   0  -2   3    14244.89    16059.59    544.12 o 
   1  -2   3     7874.25     9555.66    327.93 o 
   2  -2   3     2262.07     2573.60    137.35 o 
   3  -2   3     4353.69     4379.96    196.30 o 
   4  -2   3     5109.35     5539.04    194.62 o 
   5  -2   3      984.99     1039.66     51.25 o 
   6  -2   3     4872.95     5250.87    190.02 o 
   7  -2   3      918.76      893.28     50.89 o 
   8  -2   3      876.73      852.63     86.38 o 
   9  -2   3     2305.11     2170.35    157.43 o 
  10  -2   3       44.78       43.30     43.13 o 
  11  -2   3      611.81      638.89     88.87 o 
 -10  -1   3     2303.46     2652.45    172.29 o 
  -9  -1   3      558.48      567.72     67.86 o 
  -8  -1   3     1430.40     1483.68    106.11 o 
  -7  -1   3     1283.87     1218.11     88.93 o 
  -6  -1   3      223.13      186.34     40.81 o 
  -5  -1   3     5509.52     5788.45    289.43 o 
  -4  -1   3      570.86      473.45     44.41 o 
  -3  -1   3     2700.75     2544.65    136.07 o 
  -2  -1   3     6308.81     6320.53    304.12 o 
  -1  -1   3     1580.41     1721.85     66.32 o 
   0  -1   3     1803.18     1926.74     73.37 o 
   1  -1   3     6149.59     6867.04    237.86 o 
   2  -1   3     3218.59     3301.44     95.31 o 
   3  -1   3     4737.25     5347.35    150.03 o 
   4  -1   3     4233.18     4676.13    134.30 o 
   5  -1   3      747.23      872.38     43.79 o 
   6  -1   3     1955.72     2154.50     87.45 o 
   7  -1   3     2430.96     2671.50    107.24 o 
   8  -1   3      211.90      248.28     51.37 o 
   9  -1   3      661.17      624.90     74.77 o 
  10  -1   3      964.00      958.34     95.14 o 
  11  -1   3       21.29       -7.31     41.51 o 
 -11   0   3        1.17      -32.86     31.87 o 
  -9   0   3      705.65      809.56     76.39 o 
  -8   0   3       11.20       60.14     35.00 o 
  -7   0   3     1120.69     1119.19     81.33 o 
  -6   0   3     2700.24     2776.44    153.95 o 
  -5   0   3     2617.05     2684.14    146.23 o 
  -4   0   3    11801.21    11755.68    551.47 o 
  -3   0   3     3202.70     3081.72    158.30 o 
  -2   0   3     2743.41     2602.70    134.27 o 
  -1   0   3     7686.58     8199.06    385.39 o 
   0   0   3     4515.48     5882.36    334.02 o 
   1   0   3     3426.41     3875.14    137.16 o 
   2   0   3    32844.12    37742.39   1259.75 o 
   3   0   3     2195.22     2343.31     85.31 o 
   4   0   3    25217.99    31270.91    829.41 o 
   5   0   3     9239.13    10441.05    351.54 o 
   6   0   3      142.45      152.74     21.54 o 
   7   0   3     1767.22     1962.59     82.34 o 
   8   0   3     4290.57     4539.80    168.67 o 
   9   0   3      167.28      142.16     45.28 o 
  10   0   3     1587.63     1651.97    128.46 o 
  11   0   3      953.79     1044.66    101.76 o 
 -11   1   3      721.97      696.36     71.81 o 
 -10   1   3        8.30       13.53     33.44 o 
  -9   1   3     5523.69     5451.76    273.99 o 
  -8   1   3     1427.93     1330.61     90.21 o 
  -7   1   3      434.86      439.84     44.87 o 
  -6   1   3     5100.36     4840.44    242.59 o 
  -5   1   3     1234.16     1189.37     74.83 o 
  -4   1   3     7278.68     8033.79    381.27 o 
  -3   1   3    19099.26    19817.00    909.63 o 
  -2   1   3     5774.95     6289.82    298.49 o 
  -1   1   3     2389.26     2576.52    129.10 o 
   0   1   3     2902.27     2908.36    178.33 o 
   1   1   3     1551.46     1557.27     74.51 o 
   2   1   3       94.96       74.66     12.63 o 
   3   1   3    23409.82    25471.57    854.39 o 
   5   1   3     2817.62     3159.98    114.58 o 
   6   1   3     6575.19     7470.11    257.25 o 
   7   1   3      834.08      984.13     50.06 o 
   8   1   3     2309.52     2599.30    104.96 o 
   9   1   3     1955.73     1935.48    136.30 o 
  10   1   3        6.12      -21.54     33.84 o 
  11   1   3     1082.93     1121.92    104.26 o 
 -11   2   3     1169.55     1332.52    102.22 o 
 -10   2   3      308.03      387.36     62.29 o 
  -9   2   3     1161.43     1226.81     89.98 o 
  -8   2   3     1568.87     1473.81     96.88 o 
  -7   2   3      982.70     1022.36     73.37 o 
  -6   2   3     2809.88     2595.91     98.12 o 
  -5   2   3     6407.25     6523.46    182.80 o 
  -4   2   3     2699.47     2972.48     87.67 o 
  -3   2   3     2762.57     2817.43     82.14 o 
  -2   2   3    26585.34    27603.11    869.53 o 
  -1   2   3      258.05      256.69     15.34 o 
   0   2   3     1516.46     1494.40     44.02 o 
   1   2   3     6556.23     6393.06    219.91 o 
   2   2   3     3326.16     3554.58    127.33 o 
   3   2   3     4845.09     4725.40    168.30 o 
   4   2   3     7622.95     8309.12    425.44 o 
   5   2   3      326.73      390.38     43.54 o 
   6   2   3     3723.23     4072.80    227.79 o 
   7   2   3     4366.85     4764.98    265.34 o 
   8   2   3       34.81       32.39     29.84 o 
   9   2   3     2707.21     2987.62    187.03 o 
  10   2   3     1445.06     1549.86    120.22 o 
  11   2   3      109.02      116.04     49.81 o 
 -11   3   3      410.92      398.39     67.40 o 
 -10   3   3     1767.43     1685.35    114.82 o 
  -9   3   3      413.50      351.66     50.27 o 
  -8   3   3     1004.23     1041.40     79.88 o 
  -7   3   3     3517.63     3711.44    193.48 o 
  -6   3   3       62.29       49.15     16.06 o 
  -5   3   3     6094.54     6464.27    181.77 o 
  -4   3   3     4567.26     4663.54    132.77 o 
  -3   3   3     8751.83     9904.63    353.93 o 
  -2   3   3     2618.03     2358.78     69.79 o 
  -1   3   3    34517.49    32681.26    862.81 o 
   0   3   3     5732.07     6394.27    173.92 o 
   1   3   3    15057.87    15723.88    419.56 o 
   2   3   3     6893.98     6960.73    261.40 o 
   3   3   3      168.48      169.62     27.89 o 
   4   3   3     7393.38     6928.88    357.24 o 
   5   3   3     3672.05     3804.20    208.40 o 
   6   3   3       79.61       60.72     28.39 o 
   7   3   3     3986.48     4111.11    231.85 o 
   8   3   3     1841.37     2109.98    137.93 o 
   9   3   3       11.84      -32.04     26.99 o 
  10   3   3     2283.42     2509.30    166.49 o 
  11   3   3     1121.28     1152.92    104.02 o 
 -10   4   3      422.23      443.21     60.08 o 
  -9   4   3     2478.13     2557.19    152.32 o 
  -8   4   3       73.27       26.35     37.91 o 
  -7   4   3     2274.51     2282.27    133.17 o 
  -6   4   3     4444.38     4890.03    178.79 o 
  -5   4   3      254.45      237.96     26.07 o 
  -4   4   3     4568.12     4960.37    160.73 o 
  -3   4   3     8919.88     9396.47    257.42 o 
  -2   4   3     1666.94     1626.00     52.11 o 
  -1   4   3     4612.59     3933.43    111.12 o 
   0   4   3      756.22      546.72     44.74 o 
   1   4   3      439.87      469.46     20.32 o 
   2   4   3     8562.61     9352.90    463.87 o 
   3   4   3     3954.60     3984.22    209.21 o 
   4   4   3      709.89      749.59     53.75 o 
   5   4   3     5154.15     5143.69    269.52 o 
   7   4   3      152.79      138.74     33.90 o 
   8   4   3     3670.28     3895.46    224.36 o 
   9   4   3      262.92      315.27     52.65 o 
  10   4   3      511.62      512.17     66.29 o 
 -10   5   3      261.29      365.01     67.22 o 
  -9   5   3      675.89      725.09     71.23 o 
  -8   5   3     1689.66     1834.42    118.71 o 
  -7   5   3        0.47      -24.50     29.20 o 
  -6   5   3     2969.79     3080.92    123.59 o 
  -5   5   3     3125.48     3249.05    126.22 o 
  -4   5   3      206.33      238.06     27.14 o 
  -3   5   3     3672.33     3969.07    115.51 o 
  -2   5   3    10120.74     8713.15    501.20 o 
  -1   5   3      157.40      173.92     21.45 o 
   0   5   3    12943.27    10455.52    701.15 o 
   1   5   3     3023.89     2699.72     99.00 o 
   2   5   3      186.19      283.16     30.13 o 
   3   5   3     8844.50     9187.41    464.34 o 
   4   5   3     3824.96     4009.00    213.68 o 
   5   5   3      664.65      748.95     56.13 o 
   6   5   3     4654.65     4917.88    261.80 o 
   7   5   3     2200.99     2211.10    131.66 o 
   8   5   3     1957.41     1803.30    113.72 o 
   9   5   3     1381.40     1388.37     94.39 o 
  10   5   3       59.00       21.71     24.44 o 
  11   5   3      497.93      460.33     50.79 o 
  -9   6   3       96.06       68.44     44.64 o 
  -8   6   3      651.49      717.49     70.82 o 
  -7   6   3     1327.46     1407.06     97.70 o 
  -6   6   3       33.06        0.90     20.59 o 
  -5   6   3     4295.32     4547.43    198.12 o 
  -4   6   3     1680.27     1627.11     73.97 o 
  -3   6   3       78.41      133.76     31.43 o 
  -2   6   3     1536.98     1381.86    125.89 o 
  -1   6   3     2789.51     2109.10     97.99 o 
   0   6   3     1166.08     1159.12     51.94 o 
   1   6   3     4003.81     3701.12    133.63 o 
   2   6   3     2216.16     2481.43    139.61 o 
   3   6   3       51.79       31.69     16.43 o 
   4   6   3     4048.56     4243.12    227.73 o 
   5   6   3     2636.88     2729.19    154.41 o 
   7   6   3     2114.20     2251.56    134.85 o 
   8   6   3      836.81      830.45     66.76 o 
   9   6   3      424.86      356.54     44.76 o 
  10   6   3     1880.29     1874.18    120.74 o 
  11   6   3      366.10      301.57     44.12 o 
  -9   7   3      634.75      707.04     73.61 o 
  -8   7   3        5.00      -27.63     36.80 o 
  -7   7   3     1001.44     1103.98     86.78 o 
  -6   7   3     1648.97     1714.99     83.82 o 
  -5   7   3        5.63      -20.89     19.48 o 
  -4   7   3     1225.94     1245.75     63.68 o 
  -3   7   3     1621.16     1512.17     70.16 o 
  -2   7   3      143.76      114.59     22.18 o 
  -1   7   3     1245.04     1012.45     50.48 o 
   0   7   3      630.71      547.19     33.88 o 
   1   7   3     2121.77     2015.49     81.47 o 
   2   7   3     4828.64     4596.17    246.36 o 
   3   7   3     1248.01     1276.45     84.75 o 
   4   7   3     2498.48     2668.88    153.71 o 
   5   7   3     5103.26     5818.75    308.88 o 
   6   7   3     2273.11     2791.77    161.90 o 
   7   7   3      259.67      474.67     49.23 o 
   8   7   3     4164.71     4635.99    255.01 o 
   9   7   3       31.89       38.31     25.54 o 
  10   7   3      693.33      955.20     77.15 o 
  11   7   3     1246.35     1272.67     93.52 o 
  -8   8   3      252.62      313.41     62.11 o 
  -7   8   3       71.42       32.04     39.65 o 
  -6   8   3     1863.69     2083.69     99.24 o 
  -5   8   3     1622.92     1585.44     79.14 o 
  -4   8   3      599.22      530.88     41.34 o 
  -3   8   3      981.15      928.10     53.09 o 
  -2   8   3      936.37      828.57     61.15 o 
  -1   8   3      238.71      212.71     27.93 o 
   0   8   3     3335.03     2801.81    109.96 o 
   1   8   3      814.50      744.77     64.67 o 
   2   8   3     1839.09     1768.41    112.44 o 
   3   8   3     5473.78     5101.61    274.92 o 
   4   8   3       27.10       23.92     22.00 o 
   5   8   3     1697.59     1772.25    113.54 o 
   6   8   3     2732.02     3148.01    182.80 o 
   7   8   3      153.19      163.52     36.11 o 
   8   8   3      976.16     1139.68     88.35 o 
   9   8   3      987.23     1169.75     88.93 o 
  10   8   3      153.58      125.79     35.12 o 
  11   8   3      649.49      741.00     69.43 o 
  -7   9   3      211.02      268.30     56.54 o 
  -6   9   3       16.27      -27.10     26.03 o 
  -5   9   3     3379.35     3592.18    148.21 o 
  -4   9   3      889.25      984.66     79.06 o 
  -3   9   3      995.10      921.66     57.96 o 
  -2   9   3     1615.41     1452.72     70.68 o 
  -1   9   3      953.14      871.47     50.42 o 
   0   9   3      724.67      619.15     40.82 o 
   1   9   3     3537.28     3350.26    198.12 o 
   2   9   3      226.30      237.89     44.35 o 
   3   9   3     1369.39     1373.45     97.41 o 
   4   9   3     2417.78     2671.37    160.97 o 
   5   9   3      181.43      176.41     37.21 o 
   6   9   3      914.84     1088.66     84.81 o 
   7   9   3     2225.34     2570.66    158.24 o 
   8   9   3        1.18       -6.33     26.53 o 
   9   9   3     2043.65     2387.22    152.61 o 
  10   9   3     1035.72     1324.34    101.88 o 
  11   9   3       29.25       25.72     32.57 o 
  -6  10   3      126.31       77.67     34.12 o 
  -5  10   3       48.55       40.29     30.50 o 
  -4  10   3     1335.18     1536.03     80.74 o 
  -3  10   3      259.44      309.02     39.61 o 
  -2  10   3      941.90      930.80     55.51 o 
  -1  10   3     1495.42     1363.11     68.94 o 
   0  10   3       23.29       25.52     29.37 o 
   1  10   3     1087.62      912.54     83.42 o 
   2  10   3     2652.70     2434.71    157.55 o 
   3  10   3       95.02       76.92     37.04 o 
   4  10   3     2378.80     2462.57    154.99 o 
   5  10   3     1400.08     1453.61    105.48 o 
   6  10   3       63.64       75.12     34.66 o 
   7  10   3      462.98      496.50     60.08 o 
   8  10   3     1115.93     1275.63     99.50 o 
   9  10   3       43.56       25.25     33.20 o 
  10  10   3     1110.20     1168.59     95.26 o 
  -5  11   3       77.42       94.09     33.27 o 
  -4  11   3      218.78      305.16     42.85 o 
  -3  11   3      814.79      903.04     58.71 o 
  -2  11   3       26.77       -0.41     23.81 o 
  -1  11   3      393.70      398.03     50.01 o 
   0  11   3     1346.16     1094.98    100.25 o 
   1  11   3      130.43       58.22     41.39 o 
   2  11   3     1082.83      936.45     87.94 o 
   3  11   3     1757.46     1772.07    128.99 o 
   4  11   3       10.31       11.78     34.07 o 
   5  11   3      917.14      958.05     84.46 o 
   6  11   3      920.16     1046.46     89.63 o 
   7  11   3        0.34      -34.48     28.68 o 
   8  11   3      577.82      760.45     77.03 o 
   9  11   3      376.31      429.97     61.47 o 
  -4  12   3       74.12       54.91     30.66 o 
  -3  12   3      550.70      552.37     47.25 o 
  -2  12   3      887.22      899.12     57.99 o 
  -1  12   3        0.20      -15.38     34.77 o 
   0  12   3      643.96      668.26     82.14 o 
   1  12   3      474.42      511.07     71.81 o 
   2  12   3       30.77       11.73     38.37 o 
   3  12   3      518.03      503.93     69.95 o 
   4  12   3      819.83      826.04     86.20 o 
   5  12   3        3.81      -13.00     33.90 o 
   6  12   3      608.99      669.31     75.17 o 
   7  12   3      257.51      336.11     59.38 o 
   8  12   3       17.08       -1.63     35.64 o 
  -2  13   3      420.62      477.75     80.28 o 
  -1  13   3      460.15      567.55     81.50 o 
   0  13   3       10.18      -21.77     37.15 o 
   1  13   3      881.23      957.58    101.99 o 
   2  13   3      421.96      405.47     73.95 o 
   3  13   3        8.42      -13.06     42.38 o 
   4  13   3      708.47      744.71     88.12 o 
   5  13   3      570.84      661.01     81.56 o 
   6  13   3       23.06       26.64     41.56 o 
   7  13   3      466.31      629.60     78.95 o 
   1  14   3       47.15       48.82     51.26 o 
   2  14   3      646.22      649.51     90.85 o 
   3  14   3      405.19      484.13     83.82 o 
   4  14   3       44.99       26.82     50.91 o 
   5  14   3      579.59      743.84     92.47 o 
  -6 -11   4      107.92      143.27     44.93 o 
  -5 -11   4      716.85      708.14     67.45 o 
  -3 -11   4      443.65      483.14     68.56 o 
  -2 -11   4      920.87      933.72     95.78 o 
  -1 -11   4      181.65      234.23     61.59 o 
   0 -11   4       49.21       61.88     48.88 o 
   1 -11   4     1040.21     1031.25    107.91 o 
  -7 -10   4      866.68      949.05     79.41 o 
  -6 -10   4      114.13      118.94     44.18 o 
  -5 -10   4      170.57      185.58     46.03 o 
  -4 -10   4     1024.01     1011.78     76.92 o 
  -3 -10   4       23.57       95.49     42.96 o 
  -2 -10   4      547.92      513.33     69.49 o 
  -1 -10   4      400.77      409.13     66.70 o 
   0 -10   4       82.60       14.51     39.94 o 
   1 -10   4      448.26      565.17     78.71 o 
   2 -10   4      473.28      441.29     79.06 o 
   3 -10   4        0.51      -36.05     42.38 o 
  -8  -9   4       88.12       86.15     40.46 o 
  -7  -9   4      420.74      433.11     52.48 o 
  -6  -9   4     1151.22     1012.61     80.11 o 
  -5  -9   4      198.25      236.43     49.75 o 
  -4  -9   4     1389.75     1319.05     68.36 o 
  -3  -9   4     1107.49     1247.53    144.60 o 
  -2  -9   4       10.12       40.40     39.47 o 
  -1  -9   4      992.76     1030.43     97.23 o 
   0  -9   4      787.12      673.49     79.24 o 
   1  -9   4       61.76      110.41     49.28 o 
   2  -9   4     1113.02     1158.90    112.79 o 
   3  -9   4      895.94      874.98    100.43 o 
   4  -9   4        2.08      -44.87     37.85 o 
   5  -9   4      795.45      778.44    107.68 o 
  -9  -8   4      364.55      398.57     69.08 o 
  -8  -8   4     1053.42      905.51     79.12 o 
  -7  -8   4       18.32      -17.36     28.04 o 
  -6  -8   4      879.34      739.43     66.35 o 
  -5  -8   4     1706.99     1489.37    100.72 o 
  -4  -8   4      874.83      742.52     48.88 o 
  -3  -8   4     2514.07     2520.68    124.89 o 
  -2  -8   4     4233.31     4487.17    584.93 o 
  -1  -8   4      201.78      241.83     56.25 o 
   0  -8   4     1119.98     1147.29    101.01 o 
   1  -8   4     1990.76     1759.30    135.95 o 
   2  -8   4       45.75       55.79     44.29 o 
   3  -8   4     1509.00     1341.64    122.08 o 
   4  -8   4     1188.48     1073.97    113.20 o 
   5  -8   4       89.47       43.42     54.10 o 
   6  -8   4      654.98      747.97    105.48 o 
 -10  -7   4     1082.97      869.11     84.58 o 
  -9  -7   4      167.56      143.61     49.17 o 
  -8  -7   4     1043.36      853.85     77.09 o 
  -7  -7   4     1541.65     1213.06     91.54 o 
  -6  -7   4        7.06       21.13     29.31 o 
  -5  -7   4     2049.77     1767.78    113.37 o 
  -4  -7   4     1530.70     1321.75     66.21 o 
  -3  -7   4      940.51      854.48     50.99 o 
  -2  -7   4     1521.63     1567.19     87.51 o 
  -1  -7   4     2056.39     2246.50    171.62 o 
   0  -7   4       44.47       12.07     34.54 o 
   1  -7   4     2057.32     1806.96    133.86 o 
   2  -7   4      763.34      684.11     79.35 o 
   3  -7   4      242.55      194.52     55.50 o 
   4  -7   4     2442.34     2123.97    164.28 o 
   5  -7   4     1557.80     1626.51    138.68 o 
   6  -7   4      309.07      263.37     71.87 o 
   7  -7   4      891.46      951.20    116.80 o 
 -10  -6   4      781.27      619.39     74.01 o 
  -9  -6   4     1246.24     1076.23     92.94 o 
  -8  -6   4      187.29      186.40     50.85 o 
  -7  -6   4     1217.91     1083.84     85.16 o 
  -6  -6   4     1650.29     1610.52    107.97 o 
  -5  -6   4       16.94       14.11     26.47 o 
  -4  -6   4     1743.12     1581.58     73.72 o 
  -3  -6   4     2494.95     2164.20     93.31 o 
  -2  -6   4      274.22      357.75     36.82 o 
  -1  -6   4     3829.92     4064.51    158.01 o 
   0  -6   4     1508.81     1506.64    115.43 o 
   1  -6   4      734.65      681.79     71.87 o 
   2  -6   4     2910.41     2528.40    169.27 o 
   3  -6   4      568.07      436.41     63.68 o 
   4  -6   4       13.84       -2.61     36.28 o 
   5  -6   4     3903.04     3846.76    184.36 o 
   6  -6   4      544.85      495.28     80.75 o 
   7  -6   4      450.62      375.41     80.34 o 
   8  -6   4      938.55      837.19    110.58 o 
 -11  -5   4      735.39      776.70     89.34 o 
 -10  -5   4       21.86       25.31     43.30 o 
  -9  -5   4     1065.49      911.84     85.80 o 
  -8  -5   4     1555.55     1366.66    104.08 o 
  -7  -5   4      492.60      491.21     57.18 o 
  -6  -5   4     3724.92     3115.45    177.63 o 
  -5  -5   4     2112.50     1795.87    114.71 o 
  -4  -5   4       20.59       17.93     17.24 o 
  -3  -5   4     4312.05     3976.66    152.13 o 
  -2  -5   4     2897.21     2827.89    114.63 o 
   0  -5   4     2416.99     2641.84    109.18 o 
   1  -5   4       27.86       -6.40     18.69 o 
   2  -5   4     1081.32     1094.00     91.37 o 
   3  -5   4     3407.91     3218.20    202.01 o 
   4  -5   4      294.33      329.28     38.29 o 
   5  -5   4      774.64      705.08     57.09 o 
   6  -5   4      714.78      592.22     83.47 o 
   7  -5   4       87.53       59.09     48.59 o 
   8  -5   4      329.37      238.64     71.75 o 
   9  -5   4      641.90      581.54    101.64 o 
 -11  -4   4      678.25      673.84     84.46 o 
 -10  -4   4     1316.42     1164.35    104.72 o 
  -9  -4   4       84.43      105.13     50.04 o 
  -8  -4   4     2382.52     1938.44    132.24 o 
  -7  -4   4     1000.77      991.42     82.84 o 
  -6  -4   4      353.88      329.02     46.27 o 
  -5  -4   4     7098.38     6287.55    318.92 o 
  -4  -4   4     2221.75     1969.95     83.59 o 
  -3  -4   4      740.23      645.14     40.06 o 
  -2  -4   4     9044.14     9574.25    396.33 o 
  -1  -4   4     6933.60     7687.59    274.45 o 
   0  -4   4      855.39      853.67     47.20 o 
   1  -4   4     2740.72     2991.19    118.61 o 
   2  -4   4      523.91      545.74     49.69 o 
   3  -4   4      776.06      915.50     81.27 o 
   4  -4   4     4186.45     4067.74    163.29 o 
   5  -4   4     2627.75     2567.74    108.48 o 
   6  -4   4     2031.01     1911.32     88.44 o 
   7  -4   4     1726.57     1493.38    129.39 o 
   8  -4   4       13.14       -1.04     41.45 o 
   9  -4   4      551.40      559.94     92.01 o 
 -11  -3   4        3.21       -2.96     49.81 o 
 -10  -3   4     1523.43     1683.02    131.13 o 
  -9  -3   4     1332.79     1326.72    108.61 o 
  -8  -3   4      163.10      197.83     53.12 o 
  -7  -3   4     3652.58     3535.15    201.72 o 
  -6  -3   4     2680.75     2429.65    146.92 o 
  -5  -3   4      680.33      553.73     55.61 o 
  -4  -3   4     6923.49     5696.04    245.52 o 
  -3  -3   4     1881.23     1807.97    115.46 o 
  -2  -3   4       20.80       -6.52     14.86 o 
  -1  -3   4     8487.76     9583.12    378.45 o 
   0  -3   4     8498.38    10851.34    376.89 o 
   1  -3   4     1920.44     2432.04     97.83 o 
   2  -3   4    10291.24    12568.69    433.28 o 
   3  -3   4      983.92     1266.41     74.31 o 
   4  -3   4     2121.13     2145.63     90.27 o 
   5  -3   4     4608.69     4693.17    259.07 o 
   6  -3   4      141.19      175.09     30.31 o 
   7  -3   4     1368.48     1119.13    104.43 o 
   8  -3   4     1771.26     1661.43    136.47 o 
   9  -3   4        0.41        6.97     41.10 o 
  10  -3   4      583.11      547.75     89.40 o 
 -11  -2   4      554.90      660.08     85.91 o 
 -10  -2   4      246.36      297.74     70.41 o 
  -9  -2   4     2067.42     2208.25    149.54 o 
  -8  -2   4     1135.07     1066.95     90.73 o 
  -7  -2   4      491.03      432.41     54.04 o 
  -6  -2   4     8110.53     8206.20    407.85 o 
  -5  -2   4      805.27      777.74     65.48 o 
  -4  -2   4     2663.39     2531.76    143.67 o 
  -3  -2   4     7245.50     6973.52    342.67 o 
  -2  -2   4      439.41      412.63     35.50 o 
  -1  -2   4     3095.65     3582.84    133.06 o 
   0  -2   4     5216.79     5548.32    198.55 o 
   1  -2   4        5.08       -0.07     12.12 o 
   2  -2   4     5258.11     6361.34    226.67 o 
   3  -2   4    10537.65    11966.75    401.07 o 
   4  -2   4     1340.76     1610.78     66.37 o 
   5  -2   4      864.64      777.00     44.45 o 
   6  -2   4     5592.41     5496.87    199.73 o 
   7  -2   4        2.14      -12.25     29.66 o 
   8  -2   4     1936.17     1835.75    140.71 o 
   9  -2   4     1562.65     1549.34    129.97 o 
  10  -2   4       28.17        9.69     42.49 o 
 -10  -1   4      449.04      514.03     71.63 o 
  -9  -1   4     1343.62     1478.98    112.44 o 
  -8  -1   4     2768.47     2871.06    172.23 o 
  -7  -1   4      668.98      655.38     63.56 o 
  -6  -1   4     1966.50     1849.10    117.09 o 
  -5  -1   4    13052.89    12955.04    615.21 o 
  -4  -1   4      914.93      893.44     67.22 o 
  -3  -1   4     8193.63     8647.90    416.21 o 
  -2  -1   4     8346.65     8668.33    415.17 o 
  -1  -1   4     1757.37     2050.19     79.85 o 
   0  -1   4     4231.25     5092.42    180.92 o 
   1  -1   4    12352.46    14135.31    480.91 o 
   2  -1   4      969.45     1288.65     56.97 o 
   3  -1   4    13558.51    16314.17    440.52 o 
   4  -1   4      717.09      760.23     33.14 o 
   5  -1   4     1564.35     1630.26     69.44 o 
   6  -1   4     1813.79     1721.53     74.63 o 
   7  -1   4     4073.87     4055.79    241.08 o 
   8  -1   4        6.09      -24.90     31.93 o 
   9  -1   4     2542.30     2339.91    165.56 o 
  10  -1   4      788.52      817.39     91.25 o 
  11  -1   4      145.49       86.44     56.42 o 
  -9   0   4      641.75      747.50     75.12 o 
  -8   0   4     2147.01     2098.54    132.87 o 
  -7   0   4     2123.43     2137.26    130.26 o 
  -6   0   4      510.75      472.75     49.92 o 
  -5   0   4     3528.62     3693.21    195.86 o 
  -4   0   4     2946.20     2719.38    148.84 o 
  -3   0   4     1513.42     1521.18     92.30 o 
  -2   0   4     2649.83     2525.90    135.49 o 
  -1   0   4     2208.07     2240.21     84.00 o 
   0   0   4      432.67      549.36     36.43 o 
   1   0   4     8079.97     9275.27    318.77 o 
   2   0   4     6993.79     7638.92    266.27 o 
   3   0   4     1458.91     1567.51     66.95 o 
   4   0   4    14691.64    16692.17    449.13 o 
   5   0   4      642.78      657.61     29.87 o 
   6   0   4      158.05      182.97     33.73 o 
   7   0   4     3629.38     3752.83    223.08 o 
   8   0   4     1731.18     1788.96    129.74 o 
   9   0   4       27.64       -3.77     35.76 o 
  10   0   4     1473.21     1719.48    135.89 o 
  11   0   4      522.12      582.00     80.11 o 
 -11   1   4      191.63      198.99     54.33 o 
 -10   1   4      743.61      663.27     68.50 o 
  -8   1   4     1442.65     1398.18     98.80 o 
  -7   1   4      794.42      700.89     61.01 o 
  -6   1   4     4094.15     4010.45    209.73 o 
  -5   1   4      759.03      760.68     59.09 o 
  -4   1   4     1947.63     2036.08    115.29 o 
  -3   1   4     8457.97     8420.00    400.89 o 
  -2   1   4      150.20      187.09     26.06 o 
  -1   1   4     4667.26     4415.52    216.64 o 
   0   1   4     2588.19     2823.06    102.82 o 
   1   1   4     3019.29     3630.74    131.14 o 
   2   1   4     7489.22     7919.92    274.49 o 
   3   1   4    13544.93    15115.18    514.70 o 
   5   1   4     7078.84     7848.85    217.95 o 
   6   1   4     1433.13     1351.55     59.15 o 
   7   1   4      380.42      434.73     56.77 o 
   8   1   4     3861.99     4143.97    244.27 o 
   9   1   4     2112.83     2045.08    144.83 o 
  10   1   4      922.92      829.99     87.94 o 
  11   1   4     1790.04     2033.00    153.48 o 
 -11   2   4     1165.84     1067.06     91.20 o 
 -10   2   4       82.69       97.46     42.32 o 
  -9   2   4     1953.63     2000.44    125.56 o 
  -8   2   4     3644.10     3768.33    199.57 o 
  -7   2   4        5.46       10.20     17.29 o 
  -6   2   4     2684.33     2641.59    144.78 o 
  -5   2   4     8081.80     8398.29    401.53 o 
  -4   2   4      296.27      366.23     36.57 o 
  -3   2   4     2441.18     2352.97    125.21 o 
  -2   2   4    13198.91    13845.52    640.69 o 
  -1   2   4       59.45       62.73     16.20 o 
   0   2   4      864.53      655.91     23.01 o 
   1   2   4     6709.50     6563.85    227.39 o 
   2   2   4       14.20       19.26     21.13 o 
   3   2   4     9817.70     9811.71    338.75 o 
   4   2   4     4269.42     4376.29    161.30 o 
   5   2   4       65.04       16.72     22.70 o 
   6   2   4     3731.04     3678.41    210.49 o 
   7   2   4     1584.88     1744.50    120.45 o 
   8   2   4      335.12      356.60     58.22 o 
   9   2   4     1982.80     2259.74    154.06 o 
  10   2   4      599.92      570.57     73.37 o 
  11   2   4      623.56      642.90     81.56 o 
 -10   3   4     1230.03     1211.84     95.32 o 
  -9   3   4      151.20      151.92     44.06 o 
  -8   3   4     1124.53      999.03     78.42 o 
  -7   3   4     1996.90     1977.51    118.71 o 
  -6   3   4      115.32      128.14     29.05 o 
  -5   3   4     7375.80     7900.35    263.47 o 
  -4   3   4     3973.00     4029.61    116.75 o 
  -3   3   4       38.01       65.64     11.04 o 
  -2   3   4     4361.49     4058.12    128.73 o 
  -1   3   4     3738.93     3608.33    101.54 o 
   0   3   4      787.63      776.05     26.94 o 
   1   3   4     5368.64     5282.94    145.80 o 
   2   3   4     8703.14     8896.70    418.83 o 
   3   3   4      487.57      497.32     43.60 o 
   4   3   4    14910.07    15706.76    534.64 o 
   5   3   4     1464.67     1302.80     88.82 o 
   6   3   4     1825.20     1934.61    124.40 o 
   7   3   4     3977.12     4101.65    234.46 o 
   8   3   4      783.72      822.73     77.44 o 
   9   3   4      434.69      434.38     60.60 o 
  10   3   4     1742.93     1714.08    129.16 o 
  11   3   4      248.92      300.58     62.05 o 
  12   3   4      801.84      827.38     94.56 o 
 -10   4   4     1024.56     1059.40     89.28 o 
  -9   4   4     1211.18     1146.13     89.57 o 
  -8   4   4        0.41      -30.94     29.14 o 
  -7   4   4     2404.26     2434.07    141.35 o 
  -6   4   4     1719.62     1680.35    103.44 o 
  -5   4   4     1241.24     1345.49     60.89 o 
  -4   4   4    11028.94    11841.14    334.37 o 
  -3   4   4     1390.76     1250.16     43.76 o 
  -2   4   4     1012.89      977.38     36.65 o 
  -1   4   4    25344.42    23938.21    634.60 o 
   0   4   4      179.78      153.99     18.65 o 
   1   4   4    10865.34    11082.16    299.16 o 
   2   4   4    10768.80    10648.08    364.14 o 
   3   4   4     6267.17     6481.01    227.89 o 
   4   4   4     2913.54     2765.79    106.81 o 
   5   4   4     4678.57     4297.39    234.17 o 
   6   4   4      797.06      690.96     61.13 o 
   7   4   4     1907.87     1964.16    128.29 o 
   8   4   4     3462.12     3709.53    218.21 o 
   9   4   4      380.49      371.17     58.92 o 
  10   4   4      831.61      839.97     84.98 o 
  11   4   4     1948.42     2069.52    149.83 o 
 -10   5   4       23.69      -12.54     40.17 o 
  -9   5   4     1458.17     1607.04    113.08 o 
  -8   5   4     1000.49     1035.31     83.42 o 
  -7   5   4      111.96       82.43     39.42 o 
  -6   5   4     3488.17     3692.58    194.00 o 
  -5   5   4     1290.74     1333.48     63.20 o 
  -4   5   4      491.69      479.27     34.39 o 
  -3   5   4     3812.49     4709.23    183.68 o 
  -2   5   4     1793.68     1571.06     51.99 o 
  -1   5   4     5003.99     4446.62    165.18 o 
   0   5   4     5152.87     4465.71    126.36 o 
   1   5   4     1918.59     1904.87    144.95 o 
   2   5   4     1396.22     1463.44     61.24 o 
   3   5   4    14999.81    14962.98    508.66 o 
   4   5   4     3419.76     3639.11    196.56 o 
   5   5   4     2234.71     2417.12    139.03 o 
   6   5   4     3749.39     3936.09    214.96 o 
   7   5   4      562.87      486.05     47.02 o 
   8   5   4     2211.91     2373.64    141.99 o 
   9   5   4     1416.52     1253.34     88.70 o 
  10   5   4        2.52       -2.61     20.84 o 
  11   5   4     1136.53      973.08     76.68 o 
  12   5   4     1977.74     1620.91    109.66 o 
  -9   6   4      119.86      117.84     50.10 o 
  -8   6   4     1083.97     1295.37     97.06 o 
  -7   6   4      795.99      807.35     71.11 o 
  -6   6   4      523.12      475.71     53.58 o 
  -5   6   4     2959.66     3068.00    122.90 o 
  -4   6   4     1538.61     1617.74     73.50 o 
  -3   6   4       18.49        7.65     14.78 o 
  -2   6   4     4442.71     3810.45    264.21 o 
  -1   6   4     2685.89     2175.22    124.80 o 
   0   6   4     8475.57     7138.20    328.14 o 
   1   6   4     7414.13     7463.45    206.83 o 
   3   6   4     1221.47     1159.19     76.51 o 
   4   6   4     5772.58     5877.09    307.08 o 
   5   6   4      283.83      333.55     37.56 o 
   6   6   4     1419.15     1692.20    106.35 o 
   7   6   4     4477.72     4866.33    263.72 o 
   8   6   4       39.49       49.23     24.61 o 
   9   6   4     1136.38     1121.16     83.65 o 
  10   6   4      786.23      721.90     64.09 o 
  11   6   4       12.87       -9.75     23.74 o 
  -9   7   4      195.70      221.86     56.54 o 
  -8   7   4      129.70      108.90     48.30 o 
  -7   7   4     1582.31     1738.40    114.76 o 
  -6   7   4      717.04      782.45     67.98 o 
  -5   7   4     1214.32     1264.58     66.86 o 
  -4   7   4     1710.39     1773.72     83.30 o 
  -3   7   4      862.26      881.27     49.20 o 
  -2   7   4      115.49      113.00     22.14 o 
  -1   7   4     4987.73     4332.56    126.07 o 
   0   7   4       90.32       74.13     13.19 o 
   1   7   4     1884.02     1655.71     69.11 o 
   2   7   4     5483.77     5458.26    287.75 o 
   3   7   4        1.56       -1.86     15.96 o 
   4   7   4     1783.58     1806.20    112.09 o 
   5   7   4     2587.74     2777.89    159.87 o 
   6   7   4      176.10      335.00     40.52 o 
   7   7   4     1622.54     1851.54    118.01 o 
   8   7   4     2210.32     2331.14    142.80 o 
   9   7   4      207.46      224.71     39.18 o 
  10   7   4      807.65     1005.53     79.82 o 
  11   7   4     1357.04     1298.68     95.38 o 
  -8   8   4      387.88      413.08     58.63 o 
  -7   8   4      525.03      476.93     59.56 o 
  -6   8   4     2007.82     2206.80    134.27 o 
  -5   8   4      345.97      324.51     35.78 o 
  -4   8   4      811.24      809.02     73.03 o 
  -3   8   4      980.54      927.72     52.86 o 
  -2   8   4      173.09      219.63     28.51 o 
  -1   8   4     1412.12     1142.42     56.33 o 
   0   8   4     3182.76     2706.54    106.25 o 
   1   8   4      344.82      299.80     26.80 o 
   2   8   4     2015.57     1993.59    123.12 o 
   3   8   4     3716.75     3892.21    215.42 o 
   4   8   4       13.16       10.27     20.14 o 
   5   8   4     1209.19     1359.86     93.87 o 
   6   8   4     2104.91     2425.94    148.08 o 
   7   8   4       12.16        4.01     22.64 o 
   8   8   4     4677.07     5212.31    285.43 o 
   9   8   4      225.46      298.03     44.41 o 
  10   8   4       71.42       81.85     30.82 o 
  11   8   4      693.98      824.47     74.07 o 
  -7   9   4      113.46      138.68     47.25 o 
  -6   9   4      663.41      708.84     68.56 o 
  -5   9   4     2726.47     2850.88    123.83 o 
  -4   9   4      709.17      707.06     53.20 o 
  -3   9   4     2134.56     2172.29     96.92 o 
  -2   9   4     1450.52     1335.95     66.92 o 
  -1   9   4       70.62       52.81     21.41 o 
   0   9   4     1868.74     1628.18     91.34 o 
   1   9   4     3355.21     3037.16    119.12 o 
   2   9   4       45.64       50.27     28.73 o 
   3   9   4     2965.29     2921.33    172.58 o 
   4   9   4     1061.34     1131.44     84.69 o 
   5   9   4        0.35        6.21     22.47 o 
   6   9   4      959.50     1113.04     85.74 o 
   7   9   4      994.65     1196.05     91.95 o 
   8   9   4      268.11      314.05     50.74 o 
   9   9   4     1620.35     2008.10    134.91 o 
  10   9   4      577.42      700.95     70.24 o 
  11   9   4      120.46      119.93     40.81 o 
  -6  10   4       14.12       -0.64     36.80 o 
  -5  10   4      425.38      456.42     45.37 o 
  -4  10   4     1482.57     1537.51     79.95 o 
  -3  10   4       97.36      151.82     31.38 o 
  -2  10   4     1239.13     1201.35     65.25 o 
  -1  10   4     1481.47     1413.24     70.69 o 
   0  10   4        5.92       -9.62     18.63 o 
   1  10   4     1683.44     1473.41    110.12 o 
   2  10   4     1662.35     1630.03    116.51 o 
   3  10   4      105.63       80.80     34.37 o 
   4  10   4     1797.29     2054.95    134.27 o 
   5  10   4     1345.09     1495.52    107.51 o 
   6  10   4       14.94       27.40     29.26 o 
   7  10   4     1154.06     1483.51    108.55 o 
   8  10   4      864.63     1072.58     88.87 o 
   9  10   4      342.49      395.95     57.82 o 
  10  10   4      975.24     1221.30     99.73 o 
  -5  11   4       14.03      -20.48     27.80 o 
  -4  11   4      400.90      418.58     43.34 o 
  -3  11   4      471.50      497.66     54.28 o 
  -2  11   4      305.78      273.40     37.84 o 
  -1  11   4     1320.46     1260.12     67.16 o 
   0  11   4      668.57      632.78     45.22 o 
   1  11   4        1.52      -16.72     30.48 o 
   2  11   4     1442.39     1399.45    110.76 o 
   3  11   4     1449.51     1548.93    117.43 o 
   4  11   4      520.67      533.30     63.10 o 
   5  11   4     1344.01     1495.06    111.51 o 
   6  11   4      271.83      327.28     53.64 o 
   7  11   4      140.30       90.32     40.46 o 
   8  11   4     1255.81     1644.07    120.80 o 
   9  11   4      254.98      324.38     57.53 o 
  -4  12   4        4.65      -30.83     25.29 o 
  -3  12   4      436.03      467.02     43.61 o 
  -2  12   4      128.31      142.12     33.58 o 
  -1  12   4       66.65       45.45     27.49 o 
   0  12   4     1082.94      925.83     96.01 o 
   1  12   4      416.03      412.09     69.43 o 
   2  12   4       45.33       36.98     41.10 o 
   3  12   4      803.50      926.87     90.56 o 
   4  12   4      432.87      394.50     66.41 o 
   5  12   4      113.78      127.71     46.61 o 
   6  12   4      531.33      605.74     70.41 o 
   7  12   4       34.62       38.54     38.89 o 
   8  12   4      265.64      315.73     58.34 o 
   9  12   4      650.07      859.65     86.78 o 
  -2  13   4      470.61      557.55     47.18 o 
  -1  13   4      134.63      132.24     54.97 o 
   0  13   4      194.56      174.15     59.85 o 
   1  13   4      777.88      799.75     90.79 o 
   2  13   4      108.26      130.79     51.43 o 
   3  13   4      182.72      212.17     59.38 o 
   4  13   4      818.58      881.25     93.87 o 
   5  13   4      227.56      259.25     61.36 o 
   6  13   4      165.76      189.53     54.91 o 
   7  13   4      267.30      347.31     64.49 o 
   0  14   4      211.02      209.15     64.38 o 
   1  14   4      121.32      146.05     61.24 o 
   2  14   4      383.41      422.89     79.01 o 
   3  14   4      144.95      144.72     58.63 o 
   4  14   4      230.32      202.82     62.17 o 
   5  14   4      756.20      925.07    101.76 o 
  -3 -11   5      327.09      412.50     66.93 o 
  -2 -11   5      462.81      556.40     75.17 o 
  -1 -11   5        0.29      -13.24     41.91 o 
  -6 -10   5        0.53       -4.01     31.64 o 
  -5 -10   5      711.50      812.92     75.12 o 
  -4 -10   5      951.47     1228.21     96.88 o 
  -3 -10   5        7.78       18.23     40.00 o 
  -2 -10   5      416.89      441.64     66.93 o 
  -1 -10   5      248.79      230.40     59.73 o 
   0 -10   5        3.07      -10.27     40.92 o 
   1 -10   5      560.61      565.40     82.84 o 
   2 -10   5      392.66      435.37     83.01 o 
  -8  -9   5       56.31       25.31     39.30 o 
  -7  -9   5      634.67      539.92     60.26 o 
  -6  -9   5      632.08      566.27     61.07 o 
  -5  -9   5        4.05      -12.94     32.39 o 
  -4  -9   5     1180.95     1288.87     96.42 o 
  -3  -9   5      484.78      750.61    134.53 o 
  -2  -9   5        8.48       57.29     40.69 o 
  -1  -9   5     1372.52     1376.41    115.87 o 
   0  -9   5      449.85      367.63     68.50 o 
   1  -9   5      445.34      524.07     76.68 o 
   2  -9   5      645.34      647.48     86.78 o 
   3  -9   5      230.35      194.93     65.65 o 
   4  -9   5      135.57       84.81     66.18 o 
  -9  -8   5      875.76      731.94     74.94 o 
  -8  -8   5      626.89      540.21     62.29 o 
  -7  -8   5        9.63       -5.86     31.46 o 
  -6  -8   5     1427.19     1220.72     92.07 o 
  -5  -8   5     1722.99     1473.52    103.04 o 
  -4  -8   5      303.32      344.52     60.66 o 
  -3  -8   5     1224.80     1329.80     77.52 o 
  -2  -8   5      859.66      974.59     81.27 o 
  -1  -8   5        7.99       44.35     41.85 o 
   0  -8   5     2511.13     2377.41    166.66 o 
   1  -8   5     1169.05     1039.90    102.40 o 
   2  -8   5      243.23      250.25     62.81 o 
   3  -8   5     1442.85     1315.69    125.04 o 
   4  -8   5      367.62      373.37     82.20 o 
   5  -8   5      323.99      310.04     81.68 o 
  -9  -7   5       98.13      141.41     51.61 o 
  -8  -7   5     1568.12     1338.50    102.92 o 
  -7  -7   5      985.88      747.85     71.34 o 
  -6  -7   5       25.93       25.48     35.12 o 
  -5  -7   5     1873.90     1664.51    111.74 o 
  -4  -7   5     3071.10     2886.64    121.63 o 
  -3  -7   5      253.95      288.34     50.94 o 
  -2  -7   5     2339.30     2583.64    193.83 o 
  -1  -7   5      515.04      615.61     84.52 o 
   0  -7   5      394.26      350.79     63.74 o 
   1  -7   5     2902.19     2764.13    185.93 o 
   2  -7   5      339.52      293.44     63.97 o 
   3  -7   5      760.84      623.97     84.06 o 
   4  -7   5     2186.43     1917.83    159.52 o 
   5  -7   5      311.34      271.73     71.69 o 
   6  -7   5      412.56      339.30     82.31 o 
 -10  -6   5      755.19      802.01     85.74 o 
  -9  -6   5      515.00      459.92     77.61 o 
  -8  -6   5      617.22      463.76     59.15 o 
  -7  -6   5     1520.11     1269.42     97.70 o 
  -6  -6   5     1213.22     1115.24     88.00 o 
  -5  -6   5      786.79      714.01     65.77 o 
  -4  -6   5     4036.75     3699.14    204.33 o 
  -3  -6   5       57.42       34.22     23.37 o 
  -2  -6   5      462.53      475.08     40.22 o 
  -1  -6   5     1856.38     2177.21     98.44 o 
   0  -6   5      160.53      210.96     38.69 o 
   1  -6   5     1401.90     1435.50    115.29 o 
   2  -6   5     2024.92     1891.31    141.12 o 
   3  -6   5       93.77       54.97     43.13 o 
   4  -6   5     1539.25     1240.86    119.47 o 
   5  -6   5     2514.53     2047.98    165.44 o 
   6  -6   5      149.08       89.11     54.62 o 
   7  -6   5      717.07      611.61    103.21 o 
 -10  -5   5       91.84      164.74     61.42 o 
  -9  -5   5     1985.07     1653.13    124.28 o 
  -8  -5   5       33.35       53.35     42.96 o 
  -7  -5   5      655.87      581.02     63.80 o 
  -6  -5   5     2027.70     1951.33    127.94 o 
  -5  -5   5     1577.30     1440.67    101.53 o 
  -4  -5   5      819.73      767.59     68.03 o 
  -3  -5   5     4859.63     4964.91    188.49 o 
  -2  -5   5      387.07      592.84     63.07 o 
  -1  -5   5     1746.93     2048.50     92.83 o 
   0  -5   5     3500.97     3977.80    156.46 o 
   1  -5   5      107.09       97.50     27.16 o 
   2  -5   5     1775.26     1620.21    122.72 o 
   3  -5   5     1900.59     1790.94    136.65 o 
   4  -5   5      304.86      300.06     61.01 o 
   5  -5   5     2573.09     2166.28    164.63 o 
   6  -5   5     1319.55     1139.33    116.68 o 
   7  -5   5       32.41       -2.67     45.05 o 
   8  -5   5      876.06      745.01    102.40 o 
 -10  -4   5      533.66      509.96     74.48 o 
  -9  -4   5      261.27      300.46     68.96 o 
  -8  -4   5     3571.97     3137.28    190.63 o 
  -7  -4   5      485.07      451.68     58.51 o 
  -6  -4   5     1200.14      962.23     81.27 o 
  -5  -4   5     3753.04     3282.52    186.74 o 
  -4  -4   5      891.95      894.66     74.59 o 
  -3  -4   5     2982.02     3256.81    130.22 o 
  -2  -4   5     3839.43     4375.36    167.28 o 
  -1  -4   5     1360.23     2163.41     94.03 o 
   0  -4   5     4915.55     5775.65    214.08 o 
   1  -4   5     3115.91     3639.38    149.16 o 
   2  -4   5       22.52       30.54     22.09 o 
   3  -4   5     2142.19     2121.35    148.20 o 
   4  -4   5     2454.91     2431.57    167.88 o 
   5  -4   5        4.84        4.93     35.24 o 
   6  -4   5      467.37      415.28     76.22 o 
   7  -4   5      309.71      301.68     70.30 o 
   8  -4   5       48.12       32.22     47.66 o 
   9  -4   5      806.94      664.96     97.52 o 
 -11  -3   5       79.87       61.13     64.14 o 
 -10  -3   5     1331.95     1347.73    118.59 o 
  -9  -3   5      213.64      186.98     61.30 o 
  -8  -3   5     1955.94     2028.07    139.72 o 
  -7  -3   5     2318.39     2186.37    142.51 o 
  -6  -3   5     1050.00      902.73     78.13 o 
  -5  -3   5     2081.59     1826.00    119.52 o 
  -4  -3   5     5033.02     4986.32    262.21 o 
  -3  -3   5       10.03        6.55     15.24 o 
  -2  -3   5     2280.80     2382.05     98.84 o 
  -1  -3   5     6898.35     7738.08    276.74 o 
   0  -3   5      346.88      367.95     31.53 o 
   1  -3   5     6535.46     7723.31    276.24 o 
   2  -3   5     2948.53     3310.56    145.88 o 
   3  -3   5      258.23      266.58     30.76 o 
   4  -3   5     2369.22     2227.88    151.16 o 
   5  -3   5     9061.35     7842.17    431.65 o 
   6  -3   5       40.16       -3.95     36.16 o 
   7  -3   5     1654.27     1507.25    128.46 o 
   8  -3   5      556.85      574.51     81.21 o 
   9  -3   5       58.60       40.92     49.86 o 
 -11  -2   5      302.84      327.05     89.05 o 
 -10  -2   5      346.05      393.92     83.71 o 
  -9  -2   5     2191.29     2253.30    154.76 o 
  -8  -2   5       80.96      107.45     49.69 o 
  -7  -2   5     1936.12     1875.69    127.01 o 
  -6  -2   5     3894.73     3751.73    210.37 o 
  -5  -2   5      323.82      417.66     61.59 o 
  -4  -2   5     2288.42     2381.82    142.34 o 
  -3  -2   5     6205.16     6258.82    315.50 o 
  -2  -2   5       34.51       28.34     22.15 o 
  -1  -2   5     3853.46     4144.62    154.55 o 
   0  -2   5    11993.08    14630.52    502.31 o 
   1  -2   5      776.53      981.20     50.89 o 
   2  -2   5     8089.40     9793.38    342.81 o 
   3  -2   5     5970.89     7051.27    253.80 o 
   4  -2   5        1.28       -3.94     13.58 o 
   5  -2   5     3592.49     3465.25    212.40 o 
   6  -2   5     2567.71     2227.12    154.41 o 
   7  -2   5        5.50      -21.42     35.64 o 
   8  -2   5     1948.69     1654.64    135.95 o 
   9  -2   5      912.69      815.65     94.97 o 
  10  -2   5      109.29      102.81     58.22 o 
 -10  -1   5       29.50       50.50     56.19 o 
  -9  -1   5     1306.94     1272.44    106.81 o 
  -8  -1   5     3379.30     3658.56    212.98 o 
  -7  -1   5        4.70        5.80     33.90 o 
  -6  -1   5     2683.64     2701.15    161.14 o 
  -5  -1   5     3414.13     3190.74    180.48 o 
  -4  -1   5      168.10      221.81     44.23 o 
  -3  -1   5     3958.97     4223.96    221.98 o 
  -2  -1   5     7248.76     7582.87    371.28 o 
  -1  -1   5      578.92      651.28     35.23 o 
   0  -1   5     8706.24    10216.78    353.53 o 
   1  -1   5     1504.86     1502.09     66.61 o 
   2  -1   5       96.75      122.32     35.38 o 
   3  -1   5     8338.85     9394.31    330.30 o 
   4  -1   5     3091.90     3370.11    103.23 o 
   5  -1   5      552.51      623.62     43.04 o 
   6  -1   5     1328.09     1312.26    106.93 o 
   7  -1   5      633.29      537.59     68.32 o 
   8  -1   5      731.62      643.36     79.64 o 
   9  -1   5     3176.05     2916.80    198.12 o 
  10  -1   5      435.67      363.16     72.79 o 
  -9   0   5        8.80      -16.49     42.55 o 
  -8   0   5     5147.79     5349.30    286.88 o 
  -7   0   5     4051.57     4177.81    229.00 o 
  -6   0   5        2.15        3.48     28.44 o 
  -5   0   5     6992.59     7400.77    367.68 o 
  -4   0   5     4503.02     4574.58    237.65 o 
  -3   0   5      828.70      883.92     66.70 o 
  -2   0   5     4550.82     4574.52    233.18 o 
  -1   0   5     4641.68     5171.72    245.87 o 
   0   0   5      834.01      825.42     45.10 o 
   1   0   5    16837.99    19572.83    662.84 o 
   2   0   5     1655.27     1833.68     76.58 o 
   3   0   5      876.90      921.25     52.42 o 
   4   0   5    14039.79    15640.63    537.45 o 
   5   0   5     1213.62     1397.96     68.20 o 
   6   0   5     1528.60     1654.27     79.83 o 
   7   0   5     2916.61     2912.04    185.41 o 
   8   0   5      414.92      465.27     65.13 o 
   9   0   5     2462.04     2344.96    167.07 o 
  10   0   5     1912.57     2069.34    157.14 o 
  11   0   5       98.21       80.80     52.59 o 
 -11   1   5        0.26      -30.77     38.83 o 
  -8   1   5       46.37       44.00     44.35 o 
  -7   1   5     4563.98     4341.68    232.43 o 
  -6   1   5     3461.88     3629.36    197.14 o 
  -5   1   5      518.25      573.06     55.67 o 
  -4   1   5     3486.23     3783.66    199.17 o 
  -3   1   5     2655.98     2702.31    147.68 o 
  -2   1   5        6.19       -1.22     18.69 o 
  -1   1   5     4668.11     4620.76    164.16 o 
   0   1   5       55.25      122.86     26.67 o 
   1   1   5     1565.48     1880.49     75.46 o 
   2   1   5     7204.61     7508.33    263.74 o 
   3   1   5     2974.15     3053.81    117.75 o 
   4   1   5     1453.53     1531.83     69.09 o 
   5   1   5     4910.77     5523.72    204.60 o 
   6   1   5      286.38      293.48     31.96 o 
   7   1   5     1283.31     1425.63    109.89 o 
   8   1   5     3084.50     3335.51    208.22 o 
   9   1   5      122.37       95.08     45.10 o 
  10   1   5     1088.53     1011.86    100.48 o 
  11   1   5     1056.14     1023.00    104.84 o 
 -10   2   5      418.29      399.38     55.50 o 
  -9   2   5      542.39      551.82     60.43 o 
  -8   2   5     1900.15     1798.89    115.05 o 
  -7   2   5       27.58       30.13     30.77 o 
  -6   2   5     4928.12     5010.06    256.06 o 
  -5   2   5     3089.87     3240.08    174.38 o 
  -4   2   5      751.36      823.20     62.69 o 
  -3   2   5     7864.42     8149.43    391.14 o 
  -2   2   5     9776.16    10326.74    486.98 o 
  -1   2   5     2939.26     2822.82    103.21 o 
   0   2   5     7736.59     7392.10    255.99 o 
   1   2   5      104.01      101.85     33.29 o 
   2   2   5      214.98      199.96     20.34 o 
   3   2   5     7765.40     7877.80    276.88 o 
   4   2   5      508.01      492.40     33.69 o 
   5   2   5     1677.57     1734.95     77.69 o 
   6   2   5     1679.91     1776.72    119.87 o 
   7   2   5      366.07      345.68     54.91 o 
   8   2   5     2629.31     2774.99    178.39 o 
   9   2   5     4333.26     4347.37    260.12 o 
  10   2   5       41.06        3.60     39.18 o 
  11   2   5     1193.33     1268.03    116.45 o 
 -10   3   5      876.03      871.44     79.41 o 
  -9   3   5      523.44      456.33     56.54 o 
  -8   3   5     3460.79     3544.55    192.90 o 
  -7   3   5     1478.42     1462.03     96.88 o 
  -6   3   5      507.96      527.91     35.57 o 
  -5   3   5     4706.14     4917.81    172.45 o 
  -4   3   5     1793.02     1615.70     67.24 o 
  -3   3   5      680.41      717.43     36.83 o 
  -2   3   5     5701.25     5227.39    154.71 o 
  -1   3   5     3234.95     3164.48     91.34 o 
   0   3   5     2244.18     2079.50     62.26 o 
   1   3   5    12971.50    12270.24    330.30 o 
   2   3   5     6713.36     6450.02    227.01 o 
   3   3   5     1521.94     1319.78     58.97 o 
   4   3   5     2139.70     2001.68     83.93 o 
   5   3   5      838.68      853.60     47.29 o 
   6   3   5      492.79      452.67     52.88 o 
   7   3   5     3077.44     3342.13    200.62 o 
   8   3   5       27.93       19.16     33.15 o 
   9   3   5     1539.02     1571.22    122.19 o 
  10   3   5     1840.24     2054.54    149.88 o 
  11   3   5      157.82       87.94     49.28 o 
 -10   4   5     1622.02     1527.45    111.16 o 
  -9   4   5      114.96      128.75     45.51 o 
  -8   4   5      105.27       87.94     39.71 o 
  -7   4   5     3058.13     2865.95    161.09 o 
  -6   4   5      526.63      541.95     53.64 o 
  -5   4   5     1084.56     1105.16     52.64 o 
  -4   4   5     4480.15     4673.19    162.66 o 
  -3   4   5     1746.06     1708.00     56.77 o 
  -2   4   5     5379.73     5164.84    198.16 o 
  -1   4   5     4297.54     3731.24    106.63 o 
   0   4   5        4.32       -1.63      7.44 o 
   1   4   5     8195.62     8444.02    234.87 o 
   2   4   5    22736.56    23015.55    774.99 o 
   3   4   5     3469.66     3770.58    139.07 o 
   4   4   5     8643.02     8834.01    309.79 o 
   5   4   5     2683.50     2792.02    119.64 o 
   6   4   5       32.32       52.07     25.54 o 
   7   4   5     2593.19     2504.13    157.72 o 
   8   4   5     2633.93     2710.50    172.35 o 
   9   4   5        1.50      -42.75     28.50 o 
  10   4   5     1703.33     1822.40    137.17 o 
  11   4   5     1315.97     1517.87    126.32 o 
  -9   5   5     1299.95     1342.16    101.70 o 
  -8   5   5     1073.88     1044.37     84.11 o 
  -7   5   5      960.41      985.79     79.06 o 
  -6   5   5     2588.78     2459.32    141.18 o 
  -5   5   5      133.35      157.60     37.04 o 
  -4   5   5     1746.86     1693.38     58.81 o 
  -3   5   5     5125.39     5171.79    148.68 o 
  -2   5   5      763.64      702.38     30.15 o 
  -1   5   5     9750.28     8685.29    350.31 o 
   0   5   5     4615.96     4116.49    118.96 o 
   1   5   5      580.74      634.41     28.47 o 
   2   5   5    10042.55    11112.60    380.71 o 
   3   5   5    10877.32    10548.14    364.41 o 
   4   5   5        0.35       -8.09     11.13 o 
   5   5   5     5742.70     5598.39    294.95 o 
   6   5   5     5033.55     4866.97    261.40 o 
   7   5   5       79.53       69.37     25.08 o 
  11   5   5     1525.83     1243.47     91.54 o 
  -9   6   5      510.32      477.69     62.17 o 
  -8   6   5     1300.71     1513.98    108.03 o 
  -7   6   5      501.95      491.62     57.29 o 
  -6   6   5     1158.26     1311.28     92.59 o 
  -5   6   5     1333.67     1469.75     95.84 o 
  -4   6   5      274.88      288.72     29.42 o 
  -3   6   5     2216.62     2277.50     73.81 o 
  -2   6   5     2093.03     2152.65    107.81 o 
  -1   6   5      724.36      641.90     28.57 o 
   0   6   5      551.61      452.23     22.76 o 
   1   6   5     8272.24     8217.50    227.20 o 
   2   6   5      257.98      362.69     38.54 o 
   3   6   5     2582.81     2612.25    102.06 o 
   4   6   5     1252.58     1232.56     80.80 o 
   5   6   5       52.14       43.36     20.38 o 
   6   6   5     4449.24     4513.68    245.43 o 
   7   6   5     2562.98     2494.79    148.66 o 
   8   6   5      511.71      516.87     52.88 o 
   9   6   5     1829.97     1722.67    114.82 o 
  10   6   5      719.40      720.33     65.31 o 
  11   6   5       81.64       74.01     31.17 o 
  -8   7   5      494.35      513.45     62.93 o 
  -7   7   5     1626.14     1595.78    110.24 o 
  -6   7   5       57.12       24.09     36.16 o 
  -5   7   5      582.66      578.93     57.06 o 
  -4   7   5     2584.03     2501.80    104.68 o 
  -3   7   5      205.29      184.46     32.19 o 
  -2   7   5     1446.03     1235.45     51.40 o 
  -1   7   5     4241.71     3824.48    113.38 o 
   0   7   5      881.12      861.14     34.87 o 
   1   7   5     5077.94     4623.77    245.89 o 
   2   7   5     3708.04     4408.52    209.24 o 
   3   7   5        5.94       -5.80     17.07 o 
   4   7   5     1158.14     1103.58     76.74 o 
   5   7   5      571.09      564.01     50.62 o 
   6   7   5      455.78      661.94     58.11 o 
   7   7   5     4843.88     4858.26    265.34 o 
   8   7   5      374.28      354.57     44.41 o 
   9   7   5       96.65      124.40     32.86 o 
  10   7   5      813.02      917.30     76.57 o 
  11   7   5      758.21      752.67     69.43 o 
  -8   8   5        6.12      -36.98     39.24 o 
  -7   8   5      847.51      871.38     78.95 o 
  -6   8   5     1472.80     1477.12    102.69 o 
  -5   8   5        0.71      -36.98     28.33 o 
  -4   8   5     1900.17     2062.78     92.92 o 
  -3   8   5     1112.90     1104.50     58.82 o 
  -2   8   5      200.27      185.09     28.11 o 
  -1   8   5     1288.26     1142.28     47.42 o 
   0   8   5     1340.98     1101.60    109.80 o 
   1   8   5       77.17       92.76     15.65 o 
   2   8   5     4229.08     4417.03    240.90 o 
   3   8   5     1768.87     1813.98    114.42 o 
   4   8   5        2.70        3.54     19.27 o 
   5   8   5     1847.44     2107.36    131.08 o 
   6   8   5     1147.68     1211.03     87.02 o 
   7   8   5      283.42      367.74     46.27 o 
   8   8   5     2010.41     2184.22    138.27 o 
   9   8   5      638.66      697.52     65.42 o 
  10   8   5      122.37      150.99     37.73 o 
  11   8   5      964.85     1066.42     86.67 o 
  -7   9   5       18.11       10.45     40.98 o 
  -6   9   5     1245.00     1212.07     92.36 o 
  -5   9   5      638.25      742.28     67.69 o 
  -4   9   5       87.42       95.01     47.14 o 
  -3   9   5     4212.89     4120.11    159.74 o 
  -2   9   5     1664.14     1488.36     74.25 o 
  -1   9   5      471.34      388.89     32.96 o 
   0   9   5     2751.83     2406.88     98.75 o 
   1   9   5     2527.82     2456.48     99.67 o 
   2   9   5       65.79       27.28     26.53 o 
   3   9   5     2542.76     2892.13    170.67 o 
   4   9   5      440.45      458.59     51.03 o 
   5   9   5      519.25      584.50     57.99 o 
   6   9   5     2644.24     3146.51    186.11 o 
   7   9   5     1100.75     1324.51     98.22 o 
   8   9   5     1632.21     2016.52    133.17 o 
   9   9   5     1292.22     1462.90    106.40 o 
  10   9   5       18.45       21.07     29.14 o 
  11   9   5      422.94      503.69     59.96 o 
  -6  10   5       33.15        9.35     38.37 o 
  -5  10   5      946.36     1094.87     86.32 o 
  -4  10   5      352.19      371.97     41.71 o 
  -3  10   5       22.31       -6.55     23.37 o 
  -2  10   5     2094.65     2002.00     91.68 o 
  -1  10   5     1363.07     1267.34     66.01 o 
   0  10   5      278.83      281.88     37.79 o 
   1  10   5     3094.72     2990.74    119.46 o 
   2  10   5     1379.36     1350.81    100.60 o 
   3  10   5      632.11      619.15     63.22 o 
   4  10   5      877.31     1024.74     83.07 o 
   5  10   5       23.64       16.89     27.57 o 
   6  10   5      782.86      952.65     80.92 o 
   7  10   5     1625.66     1931.42    131.02 o 
   8  10   5      189.91      233.53     48.24 o 
   9  10   5      223.54      325.37     55.44 o 
  10  10   5     1002.37     1257.06    101.64 o 
  -5  11   5      138.37      102.46     47.60 o 
  -4  11   5      498.31      640.77     51.87 o 
  -3  11   5       58.68       45.23     27.25 o 
  -2  11   5      421.00      430.14     39.98 o 
  -1  11   5     1537.43     1462.18    168.23 o 
   0  11   5      410.52      376.25     36.09 o 
   1  11   5      507.33      516.12     65.19 o 
   2  11   5     1939.74     1917.95    134.96 o 
   3  11   5      605.71      671.92     71.05 o 
   4  11   5      388.77      477.28     59.85 o 
   5  11   5     1416.78     1622.42    117.09 o 
   6  11   5      106.15      139.84     41.97 o 
   7  11   5      586.01      618.46     69.14 o 
   8  11   5     1476.16     1786.12    127.88 o 
   9  11   5       32.17       55.67     36.98 o 
  -4  12   5       84.35       76.49     33.23 o 
  -3  12   5      506.22      549.87     47.62 o 
  -2  12   5       73.00       77.62     28.43 o 
  -1  12   5      414.72      384.32     38.42 o 
   0  12   5      768.73      813.18     57.99 o 
   1  12   5      129.79      108.15     45.39 o 
   2  12   5      336.96      390.38     65.02 o 
   3  12   5      968.94     1106.07     98.63 o 
   4  12   5       29.26       16.14     36.40 o 
   5  12   5      516.18      402.11     58.80 o 
   6  12   5      718.83      934.42     88.06 o 
   7  12   5       60.28       88.82     42.78 o 
   8  12   5      495.92      685.04     76.04 o 
  -2  13   5      481.55      498.23     45.65 o 
  -1  13   5      153.92      176.64     35.80 o 
   0  13   5      219.65      278.46     64.26 o 
   1  13   5      688.87      700.60     84.69 o 
   2  13   5        4.59       -7.26     37.67 o 
   3  13   5      481.55      569.46     75.99 o 
   4  13   5      414.49      497.71     72.56 o 
   5  13   5        0.35      -24.09     35.70 o 
   6  13   5      580.05      740.77     81.04 o 
   7  13   5      481.08      689.80     80.28 o 
   0  14   5       26.23       40.29     49.86 o 
   1  14   5      150.97      232.02     65.89 o 
   2  14   5      319.16      349.98     72.33 o 
   3  14   5        3.74        8.59     44.76 o 
   4  14   5      394.54      454.06     80.17 o 
   5  14   5      413.30      502.36     76.68 o 
  -2 -10   6      633.01      674.48     82.37 o 
  -1 -10   6      227.65      227.44     62.58 o 
   0 -10   6      292.79      305.80     70.36 o 
  -6  -9   6      385.08      466.19     76.28 o 
  -5  -9   6      161.10      190.75     56.19 o 
  -4  -9   6      996.27     1242.89    100.54 o 
  -2  -9   6      311.39      292.05     61.13 o 
  -1  -9   6      944.06      895.47     93.87 o 
   0  -9   6      100.17       90.96     51.61 o 
   1  -9   6     1160.45     1094.58    111.51 o 
   2  -9   6      859.78      823.14    101.76 o 
   3  -9   6       80.45       44.70     58.28 o 
  -8  -8   6      453.22      438.10     74.59 o 
  -7  -8   6      220.90      203.06     56.89 o 
  -6  -8   6     1451.45     1385.23    106.52 o 
  -5  -8   6      507.15      496.32     63.04 o 
  -4  -8   6      462.83      510.95     63.45 o 
  -3  -8   6      683.96      857.85     82.49 o 
  -2  -8   6      263.99      382.56     88.87 o 
  -1  -8   6      319.29      493.88     71.63 o 
   0  -8   6     2334.30     2080.20    156.04 o 
   1  -8   6        4.37      -15.73     42.38 o 
   2  -8   6      704.21      632.62     87.48 o 
   3  -8   6     1025.13     1085.06    118.54 o 
   4  -8   6      101.93       32.04     55.50 o 
  -8  -7   6     1167.01     1004.43     90.67 o 
  -7  -7   6      226.63      170.03     53.41 o 
  -6  -7   6      443.12      426.89     58.34 o 
  -5  -7   6     4449.61     4264.54    238.29 o 
  -4  -7   6      173.14      193.36     57.93 o 
  -3  -7   6      408.45      472.85     44.07 o 
  -2  -7   6     1004.27     1242.15    143.18 o 
  -1  -7   6      538.54      539.06     64.23 o 
   0  -7   6      665.50      675.06     82.84 o 
   1  -7   6     2491.89     2207.44    162.48 o 
   2  -7   6       81.81      131.48     56.13 o 
   3  -7   6      822.61      823.14    101.47 o 
   4  -7   6     1090.31      979.29    114.94 o 
   5  -7   6        0.01      -11.26     45.34 o 
   6  -7   6      814.11      691.02    106.81 o 
  -9  -6   6      192.74      263.83     71.40 o 
  -8  -6   6      681.35      533.07     67.28 o 
  -7  -6   6     1401.81     1211.78    100.37 o 
  -5  -6   6      515.33      525.17     63.10 o 
  -4  -6   6     4470.47     4659.68    255.36 o 
  -3  -6   6       64.17       18.56     27.75 o 
  -2  -6   6     1878.09     2235.72    103.85 o 
  -1  -6   6     2272.23     2664.26    171.91 o 
   0  -6   6       72.45       81.30     36.48 o 
   1  -6   6     2558.43     2439.93    170.14 o 
   2  -6   6     1595.78     1515.09    128.70 o 
   3  -6   6       40.05        6.68     42.96 o 
   4  -6   6     1190.74     1098.29    117.49 o 
   5  -6   6      411.15      405.65     83.13 o 
   6  -6   6        9.73      -37.67     40.98 o 
   7  -6   6      697.04      548.04    105.82 o 
 -10  -5   6      543.30      561.22     80.28 o 
  -9  -5   6     1341.87     1227.86    109.19 o 
  -8  -5   6        4.89      -33.73     39.59 o 
  -7  -5   6     1465.85     1367.12    107.57 o 
  -6  -5   6     2505.24     2433.25    155.86 o 
  -5  -5   6       52.02      106.64     47.14 o 
  -4  -5   6     3593.44     3653.51    208.86 o 
  -3  -5   6       76.15       77.25     26.10 o 
  -1  -5   6     2246.61     2733.83    118.96 o 
   0  -5   6     2287.80     2477.01    110.30 o 
   1  -5   6      518.70      555.72     62.03 o 
   2  -5   6     1773.56     1840.16    140.31 o 
   3  -5   6     1614.98     1511.37    126.95 o 
   4  -5   6      103.69       78.37     50.91 o 
   5  -5   6     1781.60     1439.91    133.98 o 
   6  -5   6      179.86      163.06     64.38 o 
   7  -5   6      137.67       60.37     58.80 o 
 -10  -4   6       98.44      116.10     65.13 o 
  -9  -4   6     1528.11     1687.15    133.63 o 
  -8  -4   6      919.98      962.46     93.87 o 
  -7  -4   6        3.61        2.73     38.95 o 
  -6  -4   6     1369.82     1252.70    101.24 o 
  -5  -4   6     4221.80     4277.48    239.63 o 
  -4  -4   6      329.72      366.58     53.46 o 
  -3  -4   6     3634.53     3989.21    223.03 o 
  -2  -4   6     2314.05     2823.78    118.64 o 
   0  -4   6     5359.16     6630.04    246.19 o 
   1  -4   6     2923.31     3286.70    135.99 o 
   2  -4   6      430.24      502.99     42.53 o 
   3  -4   6     2572.09     2677.24    180.07 o 
   4  -4   6     2377.55     2137.43    155.98 o 
   5  -4   6      997.90      828.83     93.23 o 
   6  -4   6     1393.51     1223.51    120.22 o 
   7  -4   6      225.02      212.05     65.02 o 
   8  -4   6      300.97      194.41     70.41 o 
 -10  -3   6     1097.45     1257.17    120.22 o 
  -9  -3   6      128.16       77.38     55.84 o 
  -8  -3   6     2248.90     2359.07    161.67 o 
  -7  -3   6     1761.45     1576.10    120.86 o 
  -6  -3   6        0.77       -6.62     34.19 o 
  -5  -3   6     2048.93     2131.46    139.67 o 
  -4  -3   6     2818.93     2878.78    172.12 o 
  -3  -3   6      459.25      494.41     58.11 o 
  -2  -3   6     4144.95     4625.49    175.82 o 
  -1  -3   6     2525.03     3036.24    147.97 o 
   0  -3   6      114.64      127.18     29.61 o 
   1  -3   6     3132.84     3787.97    150.20 o 
   2  -3   6     2341.00     2672.04    113.59 o 
   3  -3   6      196.57      220.52     35.24 o 
   4  -3   6     4320.48     3963.43    241.54 o 
   5  -3   6       98.28      122.66     44.99 o 
   6  -3   6      286.40      195.05     57.76 o 
   7  -3   6     1777.45     1385.00    126.66 o 
   8  -3   6      295.50      300.70     72.79 o 
   9  -3   6      429.95      255.24     75.99 o 
 -10  -2   6     1157.71     1247.07    117.26 o 
  -9  -2   6     1278.56     1455.30    122.83 o 
  -8  -2   6      155.35      155.28     61.42 o 
  -7  -2   6     1828.27     1748.50    127.13 o 
  -6  -2   6     2536.33     2500.13    158.94 o 
  -5  -2   6       54.74       75.17     38.31 o 
  -4  -2   6     2941.75     3038.13    178.21 o 
  -3  -2   6      382.86      317.12     47.14 o 
  -2  -2   6     2525.19     3136.16    123.38 o 
  -1  -2   6    10779.70    12529.84    435.69 o 
   0  -2   6      775.53      882.21     49.51 o 
   1  -2   6     1351.55     1536.76     71.99 o 
   2  -2   6     4774.40     5367.63    201.21 o 
   3  -2   6     3533.08     4235.01    184.42 o 
   4  -2   6      261.92      322.17     35.66 o 
   5  -2   6     8367.90     8126.44    444.25 o 
   6  -2   6     1041.21      865.23     87.31 o 
   7  -2   6     1606.29     1201.27    112.62 o 
   8  -2   6     3757.50     3104.71    213.62 o 
   9  -2   6      287.81      235.80     67.57 o 
 -10  -1   6       22.53        1.86     53.93 o 
  -9  -1   6     1714.36     1937.34    142.80 o 
  -8  -1   6     2265.40     2343.63    157.20 o 
  -7  -1   6      855.98      933.67     86.44 o 
  -6  -1   6     2714.64     2946.82    177.46 o 
  -5  -1   6     2386.83     2507.38    154.47 o 
  -4  -1   6        6.19        8.48     28.73 o 
  -3  -1   6     4548.38     4772.41    252.46 o 
  -2  -1   6     1655.84     1583.64    104.43 o 
  -1  -1   6     4085.82     4542.31    168.15 o 
   0  -1   6    11661.23    14396.39    494.54 o 
   1  -1   6      665.78      747.06     43.34 o 
   2  -1   6     2567.36     3115.51    124.18 o 
   3  -1   6     7096.86     8070.50    290.06 o 
   4  -1   6     1074.95     1188.32     78.95 o 
   5  -1   6     2380.38     2693.66    156.38 o 
   6  -1   6      669.31      733.51     79.01 o 
   7  -1   6      726.35      729.51     81.50 o 
   8  -1   6     1281.18     1062.42    105.48 o 
   9  -1   6     2136.93     1873.43    150.17 o 
  10  -1   6      179.41      166.14     60.60 o 
  -9   0   6      156.74      243.23     67.16 o 
  -8   0   6     3997.35     4372.10    247.12 o 
  -7   0   6     2956.01     3275.20    193.42 o 
  -6   0   6     3125.76     3227.95    187.67 o 
  -5   0   6     3004.61     3230.39    184.42 o 
  -4   0   6     1892.94     2003.51    126.32 o 
  -3   0   6     1441.94     1538.66    101.88 o 
  -2   0   6    11095.43    11921.30    569.29 o 
  -1   0   6     1600.02     1679.07     70.48 o 
   0   0   6     4033.09     4739.56    173.57 o 
   1   0   6     1899.97     1997.16     83.61 o 
   2   0   6      411.75      432.50     31.98 o 
   3   0   6     2710.07     3012.39    120.84 o 
   4   0   6     5676.09     6198.95    228.20 o 
   5   0   6      108.51      128.75     27.54 o 
   6   0   6     4272.85     4535.97    268.59 o 
   7   0   6     1548.94     1484.73    117.38 o 
   8   0   6       10.97      -19.91     36.75 o 
   9   0   6     1681.44     1591.89    132.87 o 
  10   0   6     1476.40     1257.70    119.00 o 
  -8   1   6      307.76      424.28     73.49 o 
  -7   1   6     5257.43     5156.58    274.69 o 
  -6   1   6     1640.94     1589.62    109.25 o 
  -5   1   6     1934.54     1963.11    124.23 o 
  -4   1   6     5477.82     5699.05    291.06 o 
  -3   1   6      228.43      225.52     43.25 o 
  -2   1   6     4168.37     4408.03    227.96 o 
  -1   1   6    17141.67    18685.02    633.00 o 
   0   1   6     5134.66     6622.28    234.55 o 
   1   1   6     5600.93     5877.36    210.82 o 
   2   1   6     9232.85    10099.61    351.85 o 
   3   1   6        5.64       20.13     33.52 o 
   4   1   6     1833.65     1969.70     86.37 o 
   5   1   6     5654.33     5999.34    222.46 o 
   6   1   6       62.22       68.84     34.77 o 
   7   1   6     3401.67     3706.80    225.70 o 
   8   1   6     3125.56     3106.28    200.68 o 
   9   1   6        5.77       -5.57     40.23 o 
  10   1   6     1105.28     1168.71    111.80 o 
  11   1   6      663.19      603.13     84.00 o 
 -10   2   6      493.55      413.60     57.99 o 
  -9   2   6     1407.82     1423.54    103.97 o 
  -7   2   6      773.21      830.11     75.29 o 
  -6   2   6     3861.91     4280.79    228.37 o 
  -5   2   6        5.82      -13.58     28.39 o 
  -4   2   6      810.43      769.39     64.03 o 
  -3   2   6     3958.57     4075.64    212.46 o 
  -2   2   6      436.32      474.84     45.68 o 
  -1   2   6     3414.09     3506.53    183.38 o 
   0   2   6    17798.35    19693.99    666.48 o 
   1   2   6     1480.28     1536.47     65.99 o 
   2   2   6     4157.99     4147.06    153.79 o 
   3   2   6     6254.59     6321.93    227.71 o 
   4   2   6       18.05       33.31     17.48 o 
   5   2   6     1877.54     1818.86     82.41 o 
   6   2   6     1829.46     1841.40     86.12 o 
   7   2   6      129.30      112.04     42.14 o 
   8   2   6     2552.40     2645.60    175.43 o 
   9   2   6     1641.63     1683.31    133.40 o 
  10   2   6        1.05      -29.37     35.64 o 
  11   2   6      813.81      846.48     96.36 o 
 -10   3   6        4.16      -26.30     32.86 o 
  -9   3   6      336.83      346.73     60.02 o 
  -8   3   6     2549.51     2290.68    139.43 o 
  -7   3   6      888.61      957.70     75.52 o 
  -6   3   6     2218.77     2160.69     90.19 o 
  -5   3   6     3679.70     3781.39    139.18 o 
  -4   3   6      187.59      267.92     39.30 o 
  -3   3   6     5424.72     5778.47    197.72 o 
  -2   3   6     2951.63     2626.44     96.95 o 
  -1   3   6      812.13      855.11     31.63 o 
   0   3   6     2554.88     2356.57     70.82 o 
   1   3   6     9001.31     8744.09    417.96 o 
   2   3   6        0.04       -0.40     21.19 o 
   3   3   6     3771.51     3680.64    139.45 o 
   4   3   6     2592.40     2408.19     99.17 o 
   5   3   6       10.95       -4.99     15.52 o 
   6   3   6     2540.56     2577.71    109.65 o 
   7   3   6     1876.54     1894.38    132.64 o 
   8   3   6      309.64      364.84     61.24 o 
   9   3   6     3648.74     3771.52    234.52 o 
  10   3   6      509.92      483.38     72.39 o 
  11   3   6      214.41      201.32     60.78 o 
 -10   4   6     1508.47     1334.73    104.37 o 
  -9   4   6       84.17       45.45     38.25 o 
  -8   4   6     1565.11     1570.23    108.32 o 
  -7   4   6     2132.33     2048.73    126.20 o 
  -6   4   6       56.65       88.35     32.68 o 
  -5   4   6     2957.03     3170.68    119.89 o 
  -4   4   6     3282.08     3447.91    126.54 o 
  -3   4   6      144.13      169.51     23.44 o 
  -2   4   6     7385.12     7259.76    201.22 o 
  -1   4   6     2207.77     1936.11     60.56 o 
   0   4   6      256.91      226.57     14.93 o 
   1   4   6     4656.21     4280.21    121.82 o 
   2   4   6     3642.90     3226.86    121.20 o 
   3   4   6      382.38      385.31     28.61 o 
   4   4   6     1822.79     1575.09     71.00 o 
   5   4   6     2741.09     2637.98    108.86 o 
   6   4   6      218.43      242.60     51.49 o 
   7   4   6     2855.69     2911.87    180.30 o 
   8   4   6      754.45      721.67     75.75 o 
   9   4   6      192.41      181.35     55.09 o 
  10   4   6     1044.11     1149.43    106.06 o 
  11   4   6      307.85      322.46     68.79 o 
  -9   5   6      589.44      643.13     69.49 o 
  -8   5   6      426.69      401.70     55.38 o 
  -7   5   6      619.89      674.71     66.00 o 
  -6   5   6     2282.38     2486.77    143.38 o 
  -5   5   6        4.18      -11.49     26.47 o 
  -4   5   6     2992.42     3020.90    113.17 o 
  -3   5   6     4878.29     4842.66    140.86 o 
  -2   5   6      727.94      644.10     29.22 o 
  -1   5   6     5329.00     5077.31    144.09 o 
   0   5   6     4460.75     4214.92    121.20 o 
   1   5   6      339.39      315.93     28.38 o 
   2   5   6     5692.57     5251.70    148.83 o 
   3   5   6     3254.37     3151.68    124.63 o 
   4   5   6      919.19      815.43     43.55 o 
   5   5   6     7785.53     7402.38    264.34 o 
   7   5   6      839.20      834.17     75.99 o 
   8   5   6     2931.73     3071.27    191.21 o 
   9   5   6     1034.00     1004.83     94.27 o 
  10   5   6      330.59      335.93     63.97 o 
  -9   6   6     1206.39     1264.84    100.72 o 
  -8   6   6     1406.10     1474.92    106.40 o 
  -7   6   6      103.89      122.19     44.47 o 
  -6   6   6     1169.87     1334.79     94.91 o 
  -5   6   6     1996.04     2087.11    124.17 o 
  -4   6   6        0.67        4.70     24.90 o 
  -3   6   6     3856.41     3928.32    118.29 o 
  -2   6   6     3388.37     3448.57    103.99 o 
  -1   6   6     1847.40     1766.91     58.45 o 
   0   6   6     5202.71     4791.34    137.35 o 
   1   6   6     1066.84     1504.49     79.16 o 
   2   6   6      632.24      696.69     30.28 o 
   3   6   6     6004.73     5996.11    215.62 o 
   4   6   6      211.70      215.44     30.01 o 
   5   6   6      816.09      722.77     58.80 o 
   6   6   6     5527.36     5560.02    297.50 o 
   7   6   6     1113.66     1151.18     84.06 o 
   8   6   6      606.79      533.01     55.38 o 
   9   6   6     2828.46     2733.60    165.09 o 
  10   6   6      717.39      590.19     59.67 o 
  11   6   6      618.02      573.64     59.67 o 
  -8   7   6     1347.23     1394.23    105.24 o 
  -7   7   6      737.65      835.21     76.45 o 
  -6   7   6      124.65      119.12     43.89 o 
  -5   7   6     1727.79     1830.93    114.71 o 
  -4   7   6     1796.50     1637.05    101.70 o 
  -3   7   6       25.54       18.53     19.94 o 
  -2   7   6     2526.94     2389.35     77.61 o 
  -1   7   6      787.28      725.90     32.60 o 
   0   7   6      173.17      211.13     19.48 o 
   1   7   6     4706.54     4631.59    134.79 o 
   2   7   6     2598.29     3175.95    119.77 o 
   3   7   6     1406.61     1553.40     69.09 o 
   4   7   6     3608.27     3776.29    143.92 o 
   6   7   6     2046.71     2218.94    135.31 o 
   7   7   6     3608.07     3643.87    207.18 o 
   8   7   6      142.46      166.43     35.99 o 
   9   7   6     1069.25     1054.12     83.42 o 
  10   7   6     1470.56     1508.99    107.04 o 
  11   7   6      245.37      288.27     47.31 o 
  -7   8   6     1091.05     1179.27     93.92 o 
  -6   8   6      245.42      390.61     61.53 o 
  -5   8   6      480.25      492.66     56.89 o 
  -4   8   6     2318.04     2295.85    132.53 o 
  -3   8   6     1459.83     1335.37     67.39 o 
  -2   8   6     1057.74      922.04     50.66 o 
  -1   8   6     2182.04     1944.23     65.83 o 
   0   8   6      400.59      370.43     23.49 o 
   1   8   6     1029.63     1003.47     40.13 o 
   2   8   6     3108.08     3241.59    125.38 o 
   3   8   6      326.95      349.67     30.20 o 
   4   8   6     1792.43     2186.02    133.75 o 
   5   8   6     2122.36     2162.16    132.70 o 
   6   8   6      249.82      287.40     39.94 o 
   7   8   6     1865.96     1966.83    126.72 o 
   8   8   6      916.25     1007.50     79.93 o 
   9   8   6        4.02      -18.98     21.48 o 
  10   8   6      701.50      788.89     72.21 o 
  11   8   6      740.87      789.94     72.62 o 
  -7   9   6       71.23       43.42     47.95 o 
  -6   9   6     1134.06     1163.95     91.43 o 
  -5   9   6       13.74        8.82     32.74 o 
  -4   9   6      467.70      439.72     50.56 o 
  -3   9   6     2404.80     2316.02    101.00 o 
  -2   9   6      929.23      880.88     82.58 o 
  -1   9   6     3095.81     2877.29    115.01 o 
   0   9   6     1335.97     1226.07     47.80 o 
   1   9   6      669.32      616.00     30.76 o 
   2   9   6      945.76      969.95     76.04 o 
   3   9   6     1917.60     2053.73    128.70 o 
   4   9   6       93.34       79.88     28.97 o 
   5   9   6      902.12      997.87     78.77 o 
   6   9   6     2294.35     2595.97    159.35 o 
   7   9   6      206.37      249.09     42.49 o 
   8   9   6      399.34      427.42     52.30 o 
   9   9   6      950.44      975.52     81.04 o 
  10   9   6        1.06       25.54     27.11 o 
  -6  10   6      207.45      240.61     55.73 o 
  -5  10   6      660.98      742.57     69.83 o 
  -4  10   6      235.76      283.86     52.24 o 
  -3  10   6       68.02       53.90     26.82 o 
  -2  10   6     2147.05     2032.94     92.12 o 
  -1  10   6      393.62      360.50     35.14 o 
   0  10   6      915.47      872.79     51.44 o 
   1  10   6     2290.72     2278.88     96.64 o 
   2  10   6      373.47      371.75     50.85 o 
   3  10   6      787.14      773.91     69.25 o 
   4  10   6     1265.50     1430.34    101.88 o 
   5  10   6        5.14      -17.76     23.86 o 
   6  10   6     1270.52     1483.97    107.74 o 
   7  10   6     2240.49     2660.46    166.78 o 
   8  10   6       72.51       63.91     35.24 o 
   9  10   6      423.49      513.74     63.04 o 
  10  10   6      311.48      459.40     60.43 o 
  -5  11   6      352.69      416.45     55.79 o 
  -4  11   6      794.63      900.81     75.81 o 
  -3  11   6       86.92       81.03     29.86 o 
  -2  11   6      413.54      400.86     39.17 o 
  -1  11   6     1183.55     1137.27     62.76 o 
   0  11   6        1.54        2.83     21.38 o 
   1  11   6     1112.88     1110.19     95.26 o 
   2  11   6     1856.97     1886.14    131.60 o 
   3  11   6       20.28        9.06     31.40 o 
   4  11   6      736.99      827.96     76.63 o 
   5  11   6     1337.46     1589.10    115.29 o 
   6  11   6        0.12      -12.42     28.56 o 
   7  11   6      988.98     1100.56     92.76 o 
   8  11   6      469.58      693.11     72.97 o 
   9  11   6       18.36       -6.27     32.97 o 
  -4  12   6      439.05      447.15     57.24 o 
  -3  12   6      540.86      579.82     48.90 o 
  -2  12   6       22.94        9.02     26.14 o 
  -1  12   6      740.77      757.86     51.61 o 
   0  12   6      678.45      690.54     48.38 o 
   1  12   6       15.62       -9.06     35.29 o 
   2  12   6     1109.19     1147.23    100.72 o 
   3  12   6      675.93      810.08     82.14 o 
   4  12   6        5.34       27.81     37.04 o 
   5  12   6      969.55     1122.33     96.01 o 
   6  12   6     1060.47     1070.20     93.63 o 
   7  12   6        2.00       -8.82     34.19 o 
   8  12   6      837.95     1124.36     98.57 o 
  -2  13   6      298.13      380.81     46.11 o 
  -1  13   6       32.54       39.23     35.67 o 
   0  13   6      320.70      393.57     72.39 o 
   1  13   6      333.75      419.41     70.94 o 
   2  13   6       61.24       30.71     40.17 o 
   3  13   6     1103.67     1188.39    106.87 o 
   4  13   6       88.98      144.48     51.20 o 
   5  13   6      234.17      262.56     57.64 o 
   6  13   6      689.60      819.48     84.69 o 
   7  13   6      338.19      398.74     67.11 o 
   1  14   6      404.56      503.23     83.94 o 
   2  14   6      208.75      238.58     63.56 o 
   3  14   6       51.92       30.13     44.23 o 
   4  14   6      261.37      300.75     66.35 o 
   5  14   6       81.18       59.04     50.85 o 
  -5  -9   7      527.55      609.23     75.52 o 
  -4  -9   7      687.72      920.31     91.54 o 
  -1  -9   7      600.75      554.49     81.09 o 
   0  -9   7       27.65      -30.94     45.10 o 
   1  -9   7     1140.17     1119.48    118.42 o 
  -6  -8   7      640.63      620.78     73.61 o 
  -5  -8   7        6.12       -2.21     44.06 o 
  -4  -8   7     1042.82     1226.70    103.85 o 
  -3  -8   7      730.02      956.07     92.30 o 
  -1  -8   7     1020.26     1151.12    109.48 o 
   0  -8   7     1309.67     1258.22    117.90 o 
   1  -8   7       67.94       18.46     50.85 o 
   2  -8   7     1216.63     1278.54    130.79 o 
   3  -8   7      294.56      265.75     81.79 o 
  -8  -7   7     1152.91     1016.97     97.23 o 
  -7  -7   7       33.27        0.17     42.14 o 
  -6  -7   7      808.96      776.06     81.15 o 
  -5  -7   7     1301.76     1369.04    110.06 o 
  -4  -7   7       16.18       -1.16     44.99 o 
  -3  -7   7      615.17      804.56     83.01 o 
  -2  -7   7      840.23     1195.24    102.57 o 
  -1  -7   7        2.20       31.11     44.12 o 
   0  -7   7     1990.71     2028.42    154.35 o 
   1  -7   7      563.45      538.18     82.89 o 
   2  -7   7        3.41      -39.07     44.35 o 
   3  -7   7      553.98      584.44     98.16 o 
   4  -7   7      364.00      387.01     86.78 o 
   5  -7   7      278.41      269.93     82.60 o 
  -8  -6   7      961.64      818.32     87.31 o 
  -7  -6   7      952.13      985.04     93.87 o 
  -6  -6   7       20.27        3.48     43.77 o 
  -5  -6   7     2540.92     2427.39    161.09 o 
  -4  -6   7     1392.62     1496.28    116.91 o 
  -3  -6   7       22.28       -2.84     43.13 o 
  -2  -6   7     1108.00     1494.19     82.54 o 
  -1  -6   7     1549.97     1802.81     92.62 o 
   0  -6   7       33.87       35.00     44.99 o 
   1  -6   7     2720.85     2708.35    190.23 o 
   2  -6   7     1235.96     1159.59    116.04 o 
   3  -6   7       46.39      -18.81     48.53 o 
   4  -6   7     1258.04     1138.06    122.19 o 
   5  -6   7      388.76      373.55     85.91 o 
   6  -6   7      134.40      105.19     66.64 o 
  -9  -5   7      690.70      670.82     85.91 o 
  -8  -5   7       37.57       44.35     52.30 o 
  -7  -5   7     1629.27     1471.78    119.06 o 
  -6  -5   7      929.42     1266.11    107.33 o 
  -5  -5   7       72.00       47.19     47.08 o 
  -4  -5   7     4609.69     5139.75    283.86 o 
  -3  -5   7     2057.97     2551.33    164.57 o 
  -2  -5   7      793.83     1191.34    165.82 o 
  -1  -5   7     3580.06     4426.85    178.99 o 
   0  -5   7     1968.36     2292.18    108.40 o 
   1  -5   7      797.65      743.96     86.61 o 
   2  -5   7     2267.16     2409.92    174.73 o 
   3  -5   7      781.61      797.48     93.34 o 
   4  -5   7      444.60      428.35     81.44 o 
   5  -5   7     1495.22     1390.86    134.73 o 
   6  -5   7      446.13      331.00     80.11 o 
   7  -5   7      156.43      123.82     69.43 o 
  -9  -4   7     1422.45     1519.44    130.03 o 
  -8  -4   7      623.08      582.41     77.90 o 
  -7  -4   7      177.90      218.32     65.31 o 
  -6  -4   7     2911.01     2981.41    187.62 o 
  -5  -4   7     1148.59     1303.79    108.32 o 
  -4  -4   7     3360.24     3540.37    210.25 o 
  -3  -4   7     1732.25     1987.38    136.76 o 
  -2  -4   7      456.30      673.76     57.64 o 
  -1  -4   7     1157.23     2022.99    156.04 o 
   0  -4   7     5161.36     6123.94    254.98 o 
   1  -4   7     1106.23     1219.16     71.04 o 
   2  -4   7     1248.55     1349.38     83.42 o 
   3  -4   7     3122.05     3314.73    216.23 o 
   4  -4   7      196.81      183.61     56.37 o 
   5  -4   7     1825.27     1494.65    135.20 o 
   6  -4   7     1866.65     1574.47    142.63 o 
   7  -4   7       85.85       -4.06     47.19 o 
   8  -4   7      388.70      311.90     86.20 o 
 -10  -3   7      963.50      997.17    109.95 o 
  -9  -3   7      416.88      532.02     98.80 o 
  -8  -3   7     1297.56     1329.10    116.21 o 
  -7  -3   7      915.74      907.78     91.54 o 
  -6  -3   7       93.56      134.44     54.57 o 
  -5  -3   7     2871.22     2979.15    185.64 o 
  -4  -3   7     2484.51     2578.61    165.03 o 
  -3  -3   7     1465.58     1728.36    123.35 o 
  -2  -3   7     5457.75     5945.35    314.10 o 
  -1  -3   7      397.12      476.00     45.25 o 
   0  -3   7     1007.40     1215.38     66.70 o 
   1  -3   7     4696.73     5491.24    210.09 o 
   2  -3   7      827.86      941.27     58.60 o 
   3  -3   7     1216.20     1468.00     79.36 o 
   4  -3   7     3586.84     3720.38    234.23 o 
   5  -3   7       36.63        4.12     40.63 o 
   6  -3   7     1373.75     1162.09    115.81 o 
   7  -3   7     1221.68     1054.18    112.79 o 
   8  -3   7       15.40       -7.60     48.36 o 
 -10  -2   7     1155.70     1283.35    123.30 o 
  -9  -2   7      709.68      633.90     85.27 o 
  -8  -2   7      434.58      479.89     71.17 o 
  -7  -2   7     3310.05     3389.62    209.38 o 
  -6  -2   7      608.18      604.87     73.84 o 
  -5  -2   7      130.05      180.19     57.29 o 
  -4  -2   7     3828.74     4162.14    235.33 o 
  -3  -2   7      251.93      366.12     65.94 o 
  -2  -2   7      649.21      740.25     71.69 o 
  -1  -2   7     3562.97     4205.67    162.57 o 
   0  -2   7       26.92       32.82     19.79 o 
   1  -2   7      590.83      617.48     43.98 o 
   2  -2   7     2166.75     2402.83    106.26 o 
   3  -2   7       60.22       59.18     28.00 o 
   4  -2   7     2583.41     2818.70    180.85 o 
   5  -2   7      558.63      597.10     73.20 o 
   6  -2   7       26.04       -4.93     36.69 o 
   7  -2   7      258.20      230.22     63.97 o 
   8  -2   7     1526.93     1236.62    122.14 o 
   9  -2   7        9.86        3.48     48.36 o 
 -10  -1   7      216.45      290.36     84.64 o 
  -9  -1   7     1735.79     1851.77    143.73 o 
  -8  -1   7      131.52      135.31     60.95 o 
  -7  -1   7      637.63      752.61     82.55 o 
  -6  -1   7     2967.52     3149.70    192.90 o 
  -5  -1   7      367.17      389.05     69.83 o 
  -4  -1   7      463.04      545.95     64.03 o 
  -3  -1   7     3437.07     3538.16    201.84 o 
  -2  -1   7      563.70      626.64     63.27 o 
  -1  -1   7     2328.32     2511.74    103.56 o 
   0  -1   7     4714.29     5362.42    199.44 o 
   1  -1   7        7.94       -7.18     17.00 o 
   2  -1   7     1847.82     2096.70     93.26 o 
   3  -1   7     3288.55     3655.24    147.31 o 
   4  -1   7      750.32      849.80     54.81 o 
   5  -1   7     6361.11     7045.83    295.27 o 
   6  -1   7     1466.62     1583.93    125.73 o 
   7  -1   7       35.85       25.31     43.13 o 
   8  -1   7      848.99      785.52     93.34 o 
   9  -1   7     1625.68     1289.33    122.89 o 
  -9   0   7      811.03      859.30     92.01 o 
  -8   0   7     2921.75     3031.80    190.87 o 
  -7   0   7      781.49      841.08     84.11 o 
  -6   0   7     3839.98     3863.41    221.92 o 
  -5   0   7     2745.47     3097.11    184.48 o 
  -4   0   7      536.05      541.77     61.01 o 
  -3   0   7     2647.99     2892.71    169.10 o 
  -2   0   7     7631.77     8231.57    408.96 o 
  -1   0   7     1350.89     1575.94     70.01 o 
   0   0   7     5892.12     6719.06    242.49 o 
   1   0   7     2930.82     3164.43    125.58 o 
   2   0   7       49.22       63.30     20.71 o 
   3   0   7     3857.79     4300.72    166.91 o 
   4   0   7     3761.65     4009.21    159.22 o 
   5   0   7      372.71      422.08     39.92 o 
   6   0   7     3230.37     3295.49    140.59 o 
   7   0   7     1038.09     1053.31     98.45 o 
   8   0   7      236.50      181.00     56.95 o 
   9   0   7     1824.55     1764.29    145.65 o 
  10   0   7      610.13      527.38     83.13 o 
  -9   1   7       89.08      169.50     63.51 o 
  -8   1   7     1715.19     1664.56    123.82 o 
  -7   1   7     3947.88     4155.46    235.16 o 
  -6   1   7      383.77      493.54     75.99 o 
  -5   1   7     3873.24     3729.61    209.73 o 
  -4   1   7     2796.53     3037.95    175.66 o 
  -3   1   7        2.39       14.40     28.97 o 
  -2   1   7     8457.44     8715.06    427.94 o 
  -1   1   7     7224.15     8287.20    291.94 o 
   0   1   7     1330.80     1643.46     72.17 o 
   1   1   7     3057.04     3180.67    124.53 o 
   2   1   7      808.04      808.44     46.47 o 
   3   1   7        2.21        8.07     18.58 o 
   4   1   7     6513.13     6489.03    239.46 o 
   5   1   7     4373.76     4500.49    175.85 o 
   6   1   7     1234.96     1113.78     65.54 o 
   7   1   7     5143.45     5453.91    213.23 o 
   8   1   7      893.12      770.43     86.78 o 
   9   1   7      887.20      809.73     93.40 o 
  10   1   7     1942.07     1928.28    154.30 o 
 -10   2   7      515.07      557.33     82.20 o 
  -9   2   7      832.73      811.24     77.21 o 
  -8   2   7       72.17       76.04     50.62 o 
  -7   2   7     1756.08     1828.79    125.04 o 
  -6   2   7     2772.73     2958.72    173.80 o 
  -5   2   7      127.40      186.98     50.68 o 
  -4   2   7     4663.28     4820.36    253.44 o 
  -3   2   7     2109.05     2106.78    128.41 o 
  -2   2   7     1051.68     1209.86     85.80 o 
  -1   2   7    10325.61    10186.09    489.99 o 
   0   2   7     9405.44    10570.49    367.18 o 
   1   2   7     4698.43     5120.00    187.51 o 
   2   2   7     7786.47     8247.24    292.61 o 
   3   2   7     2240.01     2174.61     92.74 o 
   4   2   7       56.59       78.13     31.00 o 
   5   2   7     5995.66     6069.86    226.46 o 
   6   2   7     1260.87     1296.84     69.80 o 
   7   2   7     1072.77     1095.92     65.10 o 
   8   2   7     4209.69     4281.60    259.48 o 
   9   2   7      348.04      323.16     68.79 o 
  10   2   7      443.44      460.39     79.06 o 
  -9   3   7      647.27      688.06     71.05 o 
  -8   3   7      771.52      685.16     67.63 o 
  -7   3   7        4.45       -7.84     22.51 o 
  -6   3   7     2330.05     2334.28     98.30 o 
  -5   3   7      614.17      551.84     38.79 o 
  -4   3   7      123.40      136.00     24.98 o 
  -3   3   7     3134.71     3156.51    118.19 o 
  -2   3   7     2702.21     2736.65    102.91 o 
  -1   3   7     1062.52      988.44     70.17 o 
   0   3   7     3087.79     2831.75     84.88 o 
   1   3   7     2222.09     1981.55     83.38 o 
   2   3   7      997.29      941.87     49.15 o 
   3   3   7     8140.79     8082.37    287.77 o 
   4   3   7     1771.69     1642.09    110.41 o 
   5   3   7      315.92      324.70     37.54 o 
   6   3   7     1102.71     1163.29     64.12 o 
   7   3   7      370.89      421.16     47.04 o 
   8   3   7      549.98      550.89     73.14 o 
   9   3   7     1982.68     2015.59    150.17 o 
  10   3   7      340.06      359.38     72.16 o 
  11   3   7      219.22      284.91     68.79 o 
  -9   4   7       18.64        1.63     34.48 o 
  -8   4   7     1416.82     1349.24    100.25 o 
  -7   4   7     2580.87     2465.41    146.86 o 
  -6   4   7       19.71       13.86     21.74 o 
  -5   4   7     2678.59     2663.15    106.14 o 
  -4   4   7     1311.75     1269.73     59.92 o 
  -3   4   7      544.92      514.40     33.78 o 
  -2   4   7     5894.19     5686.77    194.48 o 
  -1   4   7     2167.26     1922.23     61.70 o 
   0   4   7      532.77      486.93     23.21 o 
   1   4   7     5117.55     4449.22    127.41 o 
   2   4   7     1999.87     1930.64     80.03 o 
   3   4   7     3231.78     3064.98    120.51 o 
   4   4   7     5360.23     5155.73    192.06 o 
   5   4   7      956.41      880.68     51.55 o 
   6   4   7      307.35      322.13     37.31 o 
   7   4   7     2245.82     2267.87    151.45 o 
   8   4   7      585.90      536.43     69.72 o 
   9   4   7     1240.66     1256.42    109.07 o 
  10   4   7     1205.52     1339.02    118.42 o 
  11   4   7       24.40       40.75     46.50 o 
  -9   5   7      954.00      874.11     81.73 o 
  -8   5   7      353.46      362.23     63.27 o 
  -7   5   7     2313.41     2236.87    138.80 o 
  -6   5   7     2085.48     2031.38    125.10 o 
  -5   5   7      637.01      575.68     58.22 o 
  -4   5   7     2877.23     2890.49    111.04 o 
  -3   5   7     1385.80     1381.95     61.63 o 
  -2   5   7     1023.00      961.85     38.68 o 
  -1   5   7     4389.50     4275.10    124.52 o 
   0   5   7     5362.21     5129.21    187.33 o 
   1   5   7      489.10      478.40     23.71 o 
   2   5   7    12951.67    12250.95    422.25 o 
   3   5   7      390.22      370.40     28.64 o 
   4   5   7     1305.21     1159.99     56.67 o 
   5   5   7     3731.46     3384.16    185.00 o 
   6   5   7     1573.08     1518.93     74.50 o 
   7   5   7     2306.27     2142.08    143.79 o 
   8   5   7     3486.99     3539.73    217.45 o 
   9   5   7      331.37      334.31     61.47 o 
  10   5   7      350.19      370.01     68.73 o 
  11   5   7      847.02      889.20     96.25 o 
  -8   6   7      610.94      640.69     69.54 o 
  -7   6   7      178.33      194.58     52.59 o 
  -6   6   7     2461.71     2725.36    157.95 o 
  -5   6   7      956.45      997.69     76.92 o 
  -4   6   7      461.28      474.38     50.68 o 
  -3   6   7     4977.54     5330.30    200.24 o 
  -2   6   7      597.23      623.89     31.12 o 
  -1   6   7     1677.67     1472.20     51.69 o 
   0   6   7     5351.50     5195.13    217.08 o 
   1   6   7     1519.40     1934.39    127.60 o 
   2   6   7     2890.14     2959.79     90.33 o 
   3   6   7     8048.35     7871.67    286.18 o 
   4   6   7       21.00       10.06     24.41 o 
   5   6   7     1638.52     1608.00     73.33 o 
   6   6   7     2301.68     2226.37    136.01 o 
   7   6   7       14.89       10.04     20.55 o 
   8   6   7     3234.62     3062.10    181.40 o 
   9   6   7     3019.28     2850.51    172.87 o 
  10   6   7       41.02       19.16     26.82 o 
  11   6   7      880.09      856.11     75.93 o 
  -8   7   7     1948.01     1899.90    129.51 o 
  -7   7   7      124.84       97.76     44.99 o 
  -6   7   7      524.81      492.78     59.44 o 
  -5   7   7     2044.76     2178.01    131.54 o 
  -4   7   7      514.71      473.10     50.56 o 
  -3   7   7     1033.61     1031.83     73.32 o 
  -2   7   7     4234.89     4286.82    128.38 o 
  -1   7   7        2.88       -4.98     12.73 o 
   0   7   7      899.83      830.28     35.21 o 
   1   7   7     3145.68     3190.14     97.33 o 
   2   7   7       65.89      351.16     29.06 o 
   3   7   7     2392.50     2406.69     98.10 o 
   4   7   7     1084.80      995.71     52.03 o 
   5   7   7       33.14       42.83     16.84 o 
   6   7   7     1906.61     1887.13    119.87 o 
   7   7   7     1094.76     1093.24     82.26 o 
   8   7   7      225.80      245.26     43.25 o 
   9   7   7     2096.98     2048.04    134.15 o 
  10   7   7     1224.39     1171.20     91.72 o 
  11   7   7       23.36      -10.39     25.60 o 
  -7   8   7     1018.74     1149.78     93.52 o 
  -6   8   7       36.45        5.86     36.57 o 
  -5   8   7      386.83      387.07     52.07 o 
  -4   8   7     1782.10     1891.19    115.69 o 
  -3   8   7      483.79      388.81     44.81 o 
  -2   8   7     2870.46     2693.89    109.02 o 
  -1   8   7      193.31      198.93     22.24 o 
   0   8   7      274.40      269.68     23.22 o 
   1   8   7      120.50      142.05     26.31 o 
   2   8   7     2752.29     2922.91     91.77 o 
   3   8   7        0.04      -19.31     16.11 o 
   4   8   7     1405.34     1430.35     83.47 o 
   5   8   7     1244.11     1262.63     88.00 o 
   7   8   7     1798.61     1930.37    125.21 o 
   8   8   7      475.32      416.97     50.62 o 
   9   8   7       70.34       76.51     31.29 o 
  10   8   7      783.73      860.87     76.57 o 
  -6   9   7      495.81      544.50     64.90 o 
  -5   9   7       86.96       66.35     43.25 o 
  -4   9   7      942.81     1002.69     77.50 o 
  -3   9   7     1983.30     1984.42    117.72 o 
  -2   9   7      160.02      138.21     29.05 o 
  -1   9   7     5769.63     5204.72    190.05 o 
   0   9   7     1962.45     1786.90     88.63 o 
   1   9   7       64.63       75.69     17.75 o 
   2   9   7     1032.14     1083.95     55.53 o 
   3   9   7     1531.36     1791.22     79.96 o 
   4   9   7       44.11       -4.24     23.51 o 
   5   9   7     1560.52     1703.28    114.01 o 
   6   9   7     1110.86     1172.48     88.18 o 
   7   9   7      285.90      296.86     44.41 o 
   8   9   7      711.08      799.51     72.33 o 
   9   9   7      813.58      873.53     77.15 o 
  10   9   7        4.39        5.98     26.99 o 
  -6  10   7      543.64      621.01     69.08 o 
  -5  10   7      550.54      512.98     58.98 o 
  -4  10   7        0.16      -14.45     31.29 o 
  -3  10   7      718.36      730.90     64.32 o 
  -2  10   7      944.64      879.44     53.89 o 
  -1  10   7       13.59       -8.23     21.09 o 
   0  10   7     1638.91     1634.51     93.95 o 
   1  10   7     2893.24     2837.78    120.90 o 
   2  10   7        8.56       -9.64     28.44 o 
   3  10   7     1428.78     1523.33    106.81 o 
   4  10   7     1031.22     1217.35     91.66 o 
   5  10   7      157.09      178.21     41.16 o 
   6  10   7     1934.91     2365.22    150.99 o 
   7  10   7      547.11      603.77     64.61 o 
   8  10   7       55.11      108.90     37.04 o 
   9  10   7     1422.04     1686.80    120.39 o 
  10  10   7      763.97      839.74     78.71 o 
  -5  11   7      396.15      533.36     63.91 o 
  -4  11   7      617.08      582.52     62.11 o 
  -3  11   7        0.53      -16.08     31.23 o 
  -2  11   7      703.65      730.09     51.52 o 
  -1  11   7      486.58      464.18     40.34 o 
   0  11   7      164.30      191.50     32.09 o 
   1  11   7     1840.06     1933.52    122.54 o 
   2  11   7      866.31      858.72     78.95 o 
   3  11   7      174.84      188.66     45.74 o 
   4  11   7     1618.44     1744.79    121.85 o 
   5  11   7      810.67      878.58     79.35 o 
   6  11   7      359.09      367.80     53.12 o 
   7  11   7     2354.07     2873.50    180.24 o 
   8  11   7       43.73       74.19     37.79 o 
   9  11   7      264.73      346.73     58.51 o 
  -3  12   7      229.86      285.14     55.09 o 
  -2  12   7       10.33      -10.49     25.25 o 
  -1  12   7      829.77      826.42     54.29 o 
   0  12   7      445.57      419.53     39.27 o 
   1  12   7      157.79      122.25     47.77 o 
   2  12   7      988.96      974.82     91.60 o 
   3  12   7       22.96       -1.63     32.80 o 
   4  12   7      243.09      249.38     51.32 o 
   5  12   7      943.55     1009.94     89.45 o 
   6  12   7      503.20      514.61     64.49 o 
   7  12   7      209.27      330.36     57.24 o 
   8  12   7      453.76      631.92     71.92 o 
  -2  13   7      253.72      252.21     41.48 o 
  -1  13   7      171.20      215.91     37.57 o 
   0  13   7      706.78      758.03     53.01 o 
   1  13   7      210.27      239.40     59.38 o 
   2  13   7       50.28       60.43     43.54 o 
   3  13   7      305.39      361.18     66.18 o 
   4  13   7       17.55       16.43     36.75 o 
   5  13   7      461.32      531.56     68.96 o 
   6  13   7      968.86     1071.76     97.70 o 
   7  13   7      183.57      170.32     51.32 o 
   1  14   7      623.82      630.07     87.02 o 
   2  14   7      204.39      209.44     61.88 o 
   3  14   7      142.33      134.73     54.62 o 
   4  14   7      211.12      287.75     66.64 o 
  -5  -8   8       54.52       69.43     55.90 o 
  -4  -8   8      938.20     1034.44    102.11 o 
  -3  -8   8      254.52      392.99     88.23 o 
   0  -8   8      239.55      238.52     72.97 o 
   1  -8   8      278.07      243.98     77.44 o 
  -6  -7   8     1063.16     1089.12    102.98 o 
  -5  -7   8      726.10      816.75     89.05 o 
  -4  -7   8       59.51       52.71     58.46 o 
  -3  -7   8     1413.24     1624.28    128.87 o 
  -2  -7   8      369.79      516.52     93.00 o 
   0  -7   8     1505.99     1486.70    134.38 o 
   1  -7   8      346.85      320.55     80.28 o 
   2  -7   8      204.05      204.22     72.97 o 
   3  -7   8      756.11      744.60    106.23 o 
  -7  -6   8      604.12      637.56     83.30 o 
  -6  -6   8      343.67      402.46     82.89 o 
  -5  -6   8     1623.66     1534.59    123.70 o 
  -4  -6   8      509.14      585.60     95.38 o 
  -3  -6   8       18.37       45.80     54.57 o 
  -2  -6   8     1172.61     1394.00    115.17 o 
  -1  -6   8      471.04      518.24     54.16 o 
   0  -6   8     1090.10     1132.19    114.24 o 
   1  -6   8     1260.47     1378.15    129.57 o 
   2  -6   8      253.35      277.88     73.37 o 
   3  -6   8      186.08      143.73     65.89 o 
   4  -6   8     1026.76      935.46    115.23 o 
   5  -6   8        4.11       -5.92     51.66 o 
  -8  -5   8      279.23      392.07     87.54 o 
  -7  -5   8     1091.28     1124.94    107.28 o 
  -6  -5   8      452.99      701.70     84.81 o 
  -5  -5   8     1677.70     1622.77    129.28 o 
  -4  -5   8     1700.57     1992.89    146.05 o 
  -3  -5   8      192.89      208.11     66.76 o 
  -2  -5   8      742.11      929.83     91.89 o 
  -1  -5   8     2453.21     2900.75    132.46 o 
   0  -5   8      194.04      208.36     44.75 o 
   1  -5   8     2239.66     2651.34    187.21 o 
   2  -5   8     2692.19     2720.42    194.41 o 
   3  -5   8        9.50      -25.08     43.71 o 
   4  -5   8      851.48      813.56    103.68 o 
   5  -5   8      983.76      781.75    106.52 o 
   6  -5   8       11.32       -6.79     53.23 o 
  -8  -4   8      251.81      299.30     83.42 o 
  -7  -4   8      632.67      557.33     78.54 o 
  -6  -4   8     1959.09     2186.66    157.60 o 
  -5  -4   8      205.61      223.49     69.37 o 
  -4  -4   8     1657.08     1970.19    143.85 o 
  -3  -4   8     2722.34     3414.00    209.79 o 
  -2  -4   8       20.56      515.77     70.59 o 
  -1  -4   8     3585.08     4848.31    355.09 o 
   0  -4   8     3767.73     4565.27    240.27 o 
   1  -4   8        3.93        5.52     29.24 o 
   2  -4   8     2343.95     2943.28    198.64 o 
   3  -4   8     1747.98     1804.93    145.70 o 
   4  -4   8      158.44       88.82     56.25 o 
   5  -4   8     1290.91     1193.61    125.33 o 
   6  -4   8      977.52      919.85    110.82 o 
   7  -4   8       13.50       -5.69     51.84 o 
  -9  -3   8      682.99      707.10     95.08 o 
  -8  -3   8     1041.77     1165.80    115.34 o 
  -7  -3   8      303.01      294.89     80.75 o 
  -6  -3   8     1622.97     1683.95    133.22 o 
  -5  -3   8     2673.84     2950.36    190.87 o 
  -4  -3   8      302.84      337.15     76.16 o 
  -3  -3   8      517.55      554.31     71.69 o 
  -2  -3   8     1119.35     1303.44    106.17 o 
   0  -3   8     4877.91     5669.40    218.74 o 
   1  -3   8     2312.50     2591.49    148.26 o 
   2  -3   8      286.37      344.17     45.44 o 
   3  -3   8     2012.15     2553.76    178.04 o 
   4  -3   8     1386.89     1356.79    120.10 o 
   5  -3   8      478.49      416.68     77.44 o 
   6  -3   8     2256.86     2087.22    167.94 o 
   7  -3   8      984.95      714.12     97.64 o 
   8  -3   8       62.93       -2.50     55.79 o 
  -9  -2   8        6.12        7.43     61.24 o 
  -8  -2   8      660.88      837.07     96.65 o 
  -7  -2   8     1875.65     1913.25    146.05 o 
  -6  -2   8      382.76      468.63     87.65 o 
  -5  -2   8     1346.18     1502.37    121.38 o 
  -4  -2   8     4364.65     4790.52    271.55 o 
  -3  -2   8      422.79      453.08     63.74 o 
  -2  -2   8     4612.03     5249.63    286.30 o 
  -1  -2   8     2722.81     3322.95    136.62 o 
   0  -2   8      136.42      203.48     33.52 o 
   1  -2   8     3415.99     4026.53    162.61 o 
   2  -2   8     2980.55     3344.00    141.46 o 
   3  -2   8      272.76      298.92     43.92 o 
   4  -2   8     3547.17     3895.52    241.25 o 
   5  -2   8      877.60      921.71     95.03 o 
   6  -2   8      244.95      128.70     58.98 o 
   7  -2   8     1608.59     1461.80    135.31 o 
   8  -2   8     1304.05      931.34    109.54 o 
  -9  -1   8     1610.76     1757.62    144.54 o 
  -8  -1   8        0.80      -15.21     50.79 o 
  -7  -1   8     1934.56     2033.64    149.94 o 
  -6  -1   8     3167.04     3415.91    211.13 o 
  -5  -1   8      138.78      200.79     60.89 o 
  -4  -1   8     1996.06     2387.28    158.13 o 
  -3  -1   8     2231.21     2339.33    152.26 o 
  -2  -1   8       48.35       27.81     39.71 o 
  -1  -1   8     5991.51     6639.22    344.52 o 
   0  -1   8     2134.25     2258.05     99.21 o 
   1  -1   8        4.27       -0.80     18.98 o 
   2  -1   8     1881.23     2102.20     97.31 o 
   3  -1   8     3357.37     3731.94    153.85 o 
   4  -1   8     1004.40     1042.76     71.69 o 
   5  -1   8     1938.28     1967.76    145.07 o 
   6  -1   8      942.33      871.09     92.88 o 
   7  -1   8       33.28       45.98     44.87 o 
   8  -1   8      891.25      740.48     93.40 o 
   9  -1   8      658.34      530.28     90.15 o 
  -9   0   8     1848.47     2006.77    153.60 o 
  -8   0   8      752.05      736.12     86.61 o 
  -7   0   8       21.54      -18.17     46.96 o 
  -6   0   8     3491.32     3755.21    223.08 o 
  -5   0   8     3443.74     3731.06    219.43 o 
  -4   0   8     1159.41     1161.16     96.07 o 
  -3   0   8     3493.10     3602.66    207.87 o 
  -2   0   8     4364.38     4708.73    256.00 o 
  -1   0   8     1263.25     1409.09    103.44 o 
   0   0   8     5762.04     6400.63    235.08 o 
   1   0   8     3343.85     3731.44    147.48 o 
   2   0   8       30.92       31.11     22.43 o 
   3   0   8     2862.86     3194.29    133.65 o 
   4   0   8     1509.46     1810.56     89.58 o 
   5   0   8     3447.95     3649.28    152.55 o 
   6   0   8     4598.53     4654.28    278.11 o 
   7   0   8      352.67      374.53     68.38 o 
   8   0   8      637.75      624.15     84.17 o 
   9   0   8     1378.53     1446.07    133.22 o 
  -9   1   8       19.47       -1.92     54.28 o 
  -8   1   8     2559.00     2692.56    176.12 o 
  -7   1   8     1882.44     1898.56    136.42 o 
  -6   1   8       13.51      -30.82     40.05 o 
  -5   1   8     3303.12     3595.81    208.86 o 
  -4   1   8     2337.83     2427.97    153.13 o 
  -3   1   8      339.46      360.43     51.90 o 
  -2   1   8     7506.40     7699.55    388.12 o 
  -1   1   8     4314.22     5013.02    265.00 o 
   0   1   8      512.86      553.49     38.22 o 
   1   1   8     5702.93     6015.67    221.97 o 
   2   1   8     1816.22     1939.63     87.80 o 
   3   1   8      823.89      872.74     55.06 o 
   4   1   8     1638.75     1722.23     84.23 o 
   5   1   8      488.26      509.33     44.50 o 
   6   1   8      402.79      415.87     42.76 o 
   7   1   8     2702.51     2833.21    189.82 o 
   8   1   8      267.96      218.50     57.47 o 
   9   1   8      806.92      765.21     93.17 o 
  10   1   8     1042.59     1052.26    113.49 o 
  -9   2   8      789.36      740.83     77.32 o 
  -8   2   8      142.61      135.14     58.69 o 
  -7   2   8     2572.33     2548.19    161.55 o 
  -6   2   8     1096.21     1152.45     95.08 o 
  -5   2   8       92.37      106.52     51.37 o 
  -4   2   8     1987.76     2192.29    140.13 o 
  -3   2   8      910.53      981.21     81.04 o 
  -2   2   8     1282.94     1346.40     96.88 o 
  -1   2   8     7246.99     7181.69    360.60 o 
   0   2   8     1970.03     2201.61     92.62 o 
   1   2   8      192.89      179.65     34.45 o 
   2   2   8     7171.30     7375.01    266.81 o 
   3   2   8      463.89      468.39     72.21 o 
   4   2   8      951.79     1003.76     91.49 o 
   5   2   8     2847.96     2901.19    123.86 o 
   6   2   8      260.00      275.18     62.64 o 
   7   2   8     1526.64     1573.55     84.57 o 
   8   2   8     1904.84     1919.11    145.01 o 
   9   2   8        1.74      -53.90     35.93 o 
  10   2   8      982.18      983.53    107.33 o 
  -9   3   8     1626.66     1575.17    115.29 o 
  -8   3   8      572.44      510.25     61.65 o 
  -7   3   8      352.13      440.85     48.09 o 
  -6   3   8     2050.94     2071.20     92.27 o 
  -5   3   8      456.99      435.10     37.58 o 
  -4   3   8     1454.86     1503.36    105.07 o 
  -3   3   8     2845.35     2916.57    167.94 o 
  -2   3   8      996.05      956.62     49.28 o 
  -1   3   8     1440.45     1397.83     61.19 o 
   0   3   8     6332.07     6246.04    176.35 o 
   1   3   8      986.72      963.89     51.84 o 
   2   3   8     3591.22     3274.60    129.76 o 
   3   3   8     3257.86     3336.12    133.41 o 
   4   3   8      277.04      296.30     31.69 o 
   5   3   8     2431.12     2307.39    102.77 o 
   6   3   8     5921.00     5641.18    217.09 o 
   7   3   8      396.62      443.18     48.86 o 
   8   3   8     1802.71     1835.75    139.78 o 
   9   3   8      856.85      869.99     93.40 o 
  10   3   8        0.22      -42.84     40.46 o 
  -9   4   8      204.89      171.30     54.62 o 
  -8   4   8     1937.10     1716.34    118.94 o 
  -7   4   8      742.34      685.68     68.79 o 
  -6   4   8      488.03      467.55     39.52 o 
  -5   4   8      867.93      842.13     52.80 o 
  -4   4   8       57.00       88.15     24.28 o 
  -3   4   8     2208.49     2174.99     89.30 o 
  -2   4   8     5657.42     5592.63    194.23 o 
  -1   4   8      196.34      218.44     19.09 o 
   0   4   8     1991.88     2048.25     66.06 o 
   1   4   8      944.74      765.80     79.24 o 
   2   4   8      163.52      216.87     44.23 o 
   3   4   8     3027.02     2917.51    118.14 o 
   4   4   8     2009.93     1920.29     86.79 o 
   5   4   8       32.29       39.51     29.05 o 
   6   4   8     5693.47     5449.83    221.25 o 
   7   4   8     3619.95     3481.88    146.12 o 
   8   4   8       10.70        6.85     35.47 o 
   9   4   8      910.35     1037.81     99.84 o 
  10   4   8      779.66      798.93     93.29 o 
  -8   5   8      575.55      491.79     63.74 o 
  -7   5   8     2302.37     2153.05    137.17 o 
  -6   5   8      839.26      722.13     67.98 o 
  -5   5   8      653.11      638.27     43.16 o 
  -4   5   8     3337.53     3305.14    126.32 o 
  -3   5   8       67.96       33.67     26.96 o 
  -2   5   8     5346.94     5014.61    176.51 o 
  -1   5   8     4717.22     4422.32    129.66 o 
   0   5   8       57.40       41.29     12.48 o 
   1   5   8     2349.51     2297.84     93.48 o 
   2   5   8     1487.56     1279.06     59.78 o 
   3   5   8      419.14      348.64     28.55 o 
   4   5   8     2844.51     2572.96    105.61 o 
   5   5   8     2133.90     1994.53     90.40 o 
   6   5   8      228.84      237.74     45.68 o 
   7   5   8     5366.76     5162.25    201.21 o 
   8   5   8     2236.92     2177.02    152.44 o 
   9   5   8      288.33      270.45     59.96 o 
  10   5   8     1243.35     1335.54    118.48 o 
  -8   6   8        2.94       16.25     40.00 o 
  -7   6   8      845.29      887.05     80.11 o 
  -6   6   8      919.71      946.32     79.64 o 
  -5   6   8      257.15      292.97     53.17 o 
  -4   6   8     1860.62     1937.41     83.92 o 
  -3   6   8     3046.05     3283.28    124.10 o 
  -2   6   8        4.10      -18.94     15.74 o 
  -1   6   8     2059.41     2066.47     68.75 o 
   0   6   8     3698.33     3524.67    137.95 o 
   1   6   8        7.16       27.81     18.92 o 
   2   6   8     5244.11     5000.75    184.13 o 
   3   6   8     1871.69     1632.30     72.96 o 
   4   6   8       12.26       -6.22     15.13 o 
   5   6   8     2972.08     2598.57    107.70 o 
   6   6   8     1749.79     1615.60     75.95 o 
   7   6   8       41.49       32.22     26.35 o 
   8   6   8     1469.58     1320.10     97.58 o 
   9   6   8      832.56      734.56     69.66 o 
  10   6   8       29.00       31.99     30.13 o 
  -7   7   8       31.04       -3.02     40.05 o 
  -6   7   8      930.99     1012.44     84.93 o 
  -5   7   8     1025.54     1164.12     87.77 o 
  -4   7   8        0.41       -2.26     28.21 o 
  -3   7   8     3852.25     3991.32    146.73 o 
  -2   7   8     3615.83     3570.15    131.94 o 
  -1   7   8      626.88      557.03     29.41 o 
   0   7   8      931.45      888.17     37.70 o 
   1   7   8     3662.13     3763.65    113.20 o 
   2   7   8      107.71      409.39     32.39 o 
   3   7   8     6831.14     6787.63    244.81 o 
   4   7   8     2145.21     2009.04     87.06 o 
   5   7   8      520.38      662.45     88.70 o 
   6   7   8     2203.97     2123.97     93.81 o 
   7   7   8     1392.47     1350.34     96.65 o 
   8   7   8        3.38      -18.81     23.86 o 
   9   7   8     1453.76     1454.95    106.52 o 
  10   7   8      328.04      328.73     49.98 o 
  -7   8   8      875.95      840.73     79.93 o 
  -6   8   8       18.36      -46.67     35.58 o 
  -5   8   8     1393.01     1385.52     98.57 o 
  -4   8   8      966.52      961.06     75.41 o 
  -3   8   8      216.78      205.03     44.18 o 
  -2   8   8     3750.90     3817.59    146.60 o 
  -1   8   8     2820.42     2818.74     90.98 o 
   0   8   8        2.22       -0.78     14.10 o 
   1   8   8      256.91      273.15     21.87 o 
   2   8   8     1320.13     1446.38     68.20 o 
   3   8   8      594.77      602.49     46.85 o 
   4   8   8     2274.15     2187.07     93.68 o 
   5   8   8     1087.08     1085.90     57.67 o 
   6   8   8      354.27      527.61     54.28 o 
   7   8   8     2327.94     2223.00    140.60 o 
   8   8   8     1105.90     1071.42     85.27 o 
   9   8   8      146.25      182.45     40.58 o 
  10   8   8     1130.46     1176.43     93.98 o 
  -6   9   8      449.33      446.23     59.33 o 
  -5   9   8       89.49       53.06     44.81 o 
  -4   9   8     1529.64     1602.39    105.48 o 
  -3   9   8      685.30      741.29     64.26 o 
  -2   9   8      256.36      240.96     45.10 o 
  -1   9   8     2239.58     2263.99     77.32 o 
   0   9   8     2754.63     2869.27     92.26 o 
   1   9   8      726.96      846.35     40.65 o 
   2   9   8     2830.47     3036.77    121.82 o 
   3   9   8      811.97      865.64     50.07 o 
   4   9   8      402.57      433.62     35.45 o 
   5   9   8     2235.26     2390.41    147.45 o 
   6   9   8      336.36      331.11     44.87 o 
   7   9   8      498.47      520.88     56.25 o 
   8   9   8     1196.29     1172.19     91.54 o 
   9   9   8      147.55      148.49     38.49 o 
  10   9   8      339.47      348.76     51.72 o 
  -5  10   8      349.92      379.53     53.52 o 
  -4  10   8      110.19       93.23     43.77 o 
  -3  10   8     1641.09     1696.26    108.84 o 
  -2  10   8      736.42      713.95     61.53 o 
  -1  10   8      180.28      195.49     32.49 o 
   0  10   8     1827.43     1882.24     84.90 o 
   1  10   8       47.18       37.13     17.90 o 
   2  10   8      922.54      971.13     54.86 o 
   3  10   8     2337.06     2541.19    107.56 o 
   4  10   8      533.83      514.90     56.60 o 
   5  10   8      370.47      384.58     50.91 o 
   6  10   8     1608.36     1913.65    128.87 o 
   7  10   8        8.35       -3.13     27.23 o 
   8  10   8      137.47      142.05     38.95 o 
   9  10   8      406.88      437.34     55.50 o 
  -4  11   8      196.41      199.11     51.43 o 
  -3  11   8       44.77       33.67     35.99 o 
  -2  11   8      926.25      976.22     75.93 o 
  -1  11   8      130.36      151.39     32.30 o 
   0  11   8        9.46       -2.04     22.58 o 
   1  11   8      310.59      336.78     34.20 o 
   2  11   8        3.65      -43.62     29.08 o 
   3  11   8      746.82      787.15     74.48 o 
   4  11   8     1536.11     1570.29    112.27 o 
   5  11   8      368.54      305.40     48.94 o 
   6  11   8      740.94      854.95     78.95 o 
   7  11   8     1040.30     1199.53     97.29 o 
   8  11   8       93.82       97.87     39.42 o 
  -3  12   8      260.07      271.85     54.45 o 
  -2  12   8      152.12      194.87     48.06 o 
  -1  12   8      615.37      620.33     47.98 o 
   0  12   8      269.13      293.88     50.47 o 
   1  12   8      176.40      189.12     42.78 o 
   2  12   8      514.85      540.38     68.61 o 
   3  12   8       11.63       11.20     33.44 o 
   4  12   8      630.24      690.73     73.32 o 
   5  12   8      835.46      961.47     85.97 o 
   6  12   8       78.90       83.36     39.65 o 
   7  12   8      854.92      967.57     87.65 o 
   8  12   8      330.18      432.41     61.36 o 
  -1  13   8      355.70      404.55     42.85 o 
   0  13   8      558.89      556.33     46.15 o 
   1  13   8        5.78       13.47     41.51 o 
   2  13   8      530.18      527.55     74.13 o 
   3  13   8      511.13      556.34     72.21 o 
   4  13   8       20.24       27.52     38.95 o 
   5  13   8      390.73      513.50     67.45 o 
   6  13   8      462.06      687.30     76.51 o 
  -4  -7   9      784.45      864.70     97.81 o 
  -3  -7   9     1229.71     1406.07    123.53 o 
  -2  -7   9        0.69      -15.96     63.04 o 
   1  -7   9       15.65      -46.67     54.51 o 
  -6  -6   9      456.05      618.52    104.31 o 
  -5  -6   9      893.39     1016.79    105.59 o 
  -4  -6   9       45.47       35.00     59.50 o 
  -3  -6   9      845.69     1135.39    109.83 o 
  -2  -6   9     1718.33     2063.07    153.60 o 
  -1  -6   9       10.89      -31.40     56.25 o 
   1  -6   9      580.02      637.09     95.14 o 
   2  -6   9        3.33      -43.77     51.95 o 
   3  -6   9      556.26      638.19    101.35 o 
  -7  -5   9      997.55     1057.43    111.05 o 
  -6  -5   9        3.40        7.60     59.33 o 
  -5  -5   9     1055.35     1059.05    107.16 o 
  -4  -5   9      532.82      637.79     84.35 o 
  -3  -5   9       84.99       99.73     65.77 o 
  -2  -5   9     1049.95     1456.52    123.53 o 
  -1  -5   9     2189.77     2536.93    172.12 o 
   0  -5   9       15.39      -24.49     34.87 o 
   1  -5   9      189.99      304.24     73.90 o 
   2  -5   9      337.58      448.90     84.52 o 
   3  -5   9       16.09      -34.48     48.47 o 
   4  -5   9     1007.32      931.46    117.72 o 
   5  -5   9      267.58      259.07     81.68 o 
  -8  -4   9       46.57       46.96     69.19 o 
  -7  -4   9      455.19      633.03    107.51 o 
  -6  -4   9     1781.11     1944.25    153.42 o 
  -5  -4   9      180.62      132.82     68.90 o 
  -4  -4   9     1613.97     1695.27    137.40 o 
  -3  -4   9     1681.66     1884.63    143.50 o 
  -2  -4   9       16.80      184.36     69.54 o 
  -1  -4   9     3059.22     3913.16    233.88 o 
   0  -4   9     2450.07     3059.77    139.14 o 
   1  -4   9        9.12        6.90     33.14 o 
   2  -4   9     1689.64     2083.33    161.20 o 
   3  -4   9      958.67      985.50    107.80 o 
   4  -4   9      426.54      374.77     81.62 o 
   5  -4   9     1458.69     1252.59    131.42 o 
   6  -4   9      664.30      645.97    107.16 o 
  -8  -3   9     1469.46     1410.89    134.50 o 
  -7  -3   9       16.03       -4.12     59.27 o 
  -6  -3   9     1808.54     1798.37    146.17 o 
  -5  -3   9     1611.86     1883.29    147.39 o 
  -4  -3   9       92.05      124.28     64.84 o 
  -3  -3   9     3099.27     3545.94    219.31 o 
  -2  -3   9     1702.17     1802.66    136.13 o 
  -1  -3   9      621.04     1029.21     98.05 o 
   0  -3   9     4074.95     4930.90    198.49 o 
   1  -3   9      886.27     1073.11     69.73 o 
   2  -3   9      183.87      193.35     44.24 o 
   3  -3   9     3190.80     3695.42    238.52 o 
   4  -3   9      463.57      461.96     80.46 o 
   5  -3   9      560.02      513.74     89.80 o 
   6  -3   9     1661.04     1613.36    149.36 o 
   7  -3   9      636.07      548.80    101.82 o 
  -8  -2   9      787.63      823.31    101.12 o 
  -7  -2   9      838.60      830.92     98.86 o 
  -6  -2   9      218.29      233.01     78.42 o 
  -5  -2   9     4810.63     5094.70    294.60 o 
  -4  -2   9       32.33       29.61     53.17 o 
  -3  -2   9       38.97       30.77     50.74 o 
  -2  -2   9     1904.48     2176.33    151.62 o 
  -1  -2   9     1261.79     1310.70    109.71 o 
   0  -2   9      732.50      834.35     57.80 o 
   1  -2   9     1941.79     2207.42    105.29 o 
   2  -2   9       56.74       33.58     31.31 o 
   3  -2   9     2809.33     3068.21    138.46 o 
   4  -2   9     3201.46     3489.75    226.97 o 
   5  -2   9       60.51       32.97     48.06 o 
   6  -2   9     1105.40      951.72    108.84 o 
   7  -2   9     1701.44     1525.88    142.45 o 
  -9  -1   9      398.71      585.25    113.25 o 
  -8  -1   9        3.59       10.45     60.95 o 
  -7  -1   9      692.46      780.18     94.04 o 
  -6  -1   9      591.82      590.65     80.86 o 
  -5  -1   9      979.60     1001.87    100.19 o 
  -4  -1   9     3213.51     3630.52    220.70 o 
  -3  -1   9     1333.07     1404.85    115.00 o 
  -2  -1   9      512.21      509.21     69.60 o 
  -1  -1   9     3901.89     4492.38    254.26 o 
   0  -1   9      985.68     1028.36     60.90 o 
   1  -1   9      812.79      894.13     57.82 o 
   2  -1   9     1619.44     1809.16     91.04 o 
   3  -1   9      117.79      107.86     40.03 o 
   4  -1   9     3607.13     3979.58    168.31 o 
   5  -1   9     1867.56     1902.33    146.75 o 
   6  -1   9      257.39      250.37     63.27 o 
   7  -1   9      800.45      647.25     88.76 o 
   8  -1   9     1132.85     1046.69    114.30 o 
  -9   0   9     1121.36     1188.79    118.94 o 
  -8   0   9      493.27      555.94    102.52 o 
  -7   0   9      483.37      547.41     95.49 o 
  -6   0   9     1683.14     1823.10    138.80 o 
  -5   0   9      439.00      546.13     72.10 o 
  -4   0   9     4379.86     4728.87    268.42 o 
  -3   0   9     1460.43     1572.09    119.81 o 
  -2   0   9      587.30      573.47     70.07 o 
  -1   0   9     1928.87     2020.17    138.22 o 
   0   0   9     3978.56     4098.05    162.12 o 
   1   0   9      849.02      878.09     54.34 o 
   2   0   9      538.71      620.08     47.34 o 
   3   0   9     1857.84     2042.49     98.53 o 
   4   0   9       13.53        2.15     29.11 o 
   5   0   9      716.31      749.19     57.94 o 
   6   0   9     2345.95     2435.81    172.12 o 
   7   0   9      241.69      180.36     59.73 o 
   8   0   9      868.02      757.14     94.21 o 
   9   0   9      458.85      539.63     92.59 o 
  -9   1   9      464.47      468.23     97.23 o 
  -8   1   9      679.54      679.58     84.23 o 
  -7   1   9      375.01      492.61     87.25 o 
  -6   1   9      626.49      588.39     74.71 o 
  -5   1   9     4949.38     5218.69    289.26 o 
  -4   1   9     1235.08     1547.71    118.71 o 
  -3   1   9     1904.84     1946.74    135.31 o 
  -2   1   9     5145.80     5421.92    291.93 o 
  -1   1   9      241.47      343.83     63.85 o 
   0   1   9     2956.36     3227.85    131.58 o 
   1   1   9     4402.21     4734.98    183.09 o 
   2   1   9      320.39      343.86     35.73 o 
   3   1   9     1653.22     1736.21     85.95 o 
   4   1   9     8048.35     8352.97    308.68 o 
   5   1   9      370.00      431.53     61.27 o 
   6   1   9     3190.91     3240.61    143.26 o 
   7   1   9     1885.63     1872.90    145.30 o 
   8   1   9        2.63        9.11     43.07 o 
   9   1   9     1483.05     1325.38    126.03 o 
  -9   2   9      403.79      477.28     81.68 o 
  -8   2   9      609.73      614.74     78.48 o 
  -7   2   9     1714.37     1478.17    116.97 o 
  -6   2   9       64.22       47.14     52.30 o 
  -5   2   9     1748.89     1825.65    130.73 o 
  -4   2   9     7631.40     8226.11    419.00 o 
  -3   2   9      974.45      958.05     86.49 o 
  -2   2   9     3111.41     3087.59    182.22 o 
  -1   2   9     6144.24     6631.26    341.74 o 
   0   2   9        0.56      -11.69     18.06 o 
   1   2   9     2341.18     2495.34    107.56 o 
   2   2   9     5029.31     5084.91    194.60 o 
   3   2   9       23.23       36.34     22.64 o 
   4   2   9     7798.07     7859.63    289.98 o 
   5   2   9     3565.04     3485.39    146.62 o 
   6   2   9      525.40      469.33     55.87 o 
   7   2   9     1063.20     1111.56     70.40 o 
   8   2   9     1217.17     1230.12    113.83 o 
   9   2   9       33.44       24.50     46.67 o 
  -8   3   9       16.10      -29.26     36.57 o 
  -7   3   9     1171.41     1103.17     65.15 o 
  -6   3   9     1600.84     1610.70     79.75 o 
  -5   3   9        9.77      -12.35     24.39 o 
  -4   3   9     4185.84     4093.23    229.47 o 
  -3   3   9     5438.86     5597.93    294.72 o 
  -2   3   9       46.62       60.44     31.69 o 
  -1   3   9     5034.63     5124.97    180.85 o 
   0   3   9     2011.59     1803.92     79.98 o 
   1   3   9      122.49      215.07     51.37 o 
   2   3   9     1727.50     1622.68     77.80 o 
   3   3   9     4998.98     4984.38    191.39 o 
   4   3   9      310.64      318.51     75.96 o 
   5   3   9     6800.26     6766.55    254.51 o 
   6   3   9     2346.06     2162.68    103.44 o 
   7   3   9       10.82        6.86     26.41 o 
   8   3   9     1030.76     1000.81     67.98 o 
   9   3   9      601.82      534.05     79.30 o 
  -8   4   9     1257.78     1150.42     94.97 o 
  -7   4   9        1.95      -16.66     31.64 o 
  -6   4   9     1374.64     1338.23     70.71 o 
  -5   4   9     2216.52     2106.89     92.98 o 
  -4   4   9       43.67       29.37     24.21 o 
  -3   4   9     1895.80     1855.84     81.77 o 
  -2   4   9     1889.15     1843.44     79.56 o 
  -1   4   9       21.34        2.76     22.00 o 
   0   4   9     4847.32     4725.63    176.95 o 
   1   4   9     1761.73     1508.81     69.76 o 
   2   4   9      829.09      709.13     66.29 o 
   3   4   9     3814.18     3521.24    141.44 o 
   4   4   9     1312.31     1258.53     66.80 o 
   5   4   9      744.52      647.08     48.51 o 
   6   4   9     1491.63     1411.92     75.96 o 
   7   4   9      823.18      739.48     54.84 o 
   8   4   9      453.79      401.06     69.08 o 
   9   4   9     1000.59      983.07     99.67 o 
  10   4   9      205.21      252.98     65.42 o 
  -8   5   9     1055.00     1009.71     89.16 o 
  -7   5   9     1539.45     1393.65    105.07 o 
  -6   5   9        3.85      -12.42     32.39 o 
  -5   5   9     1062.96     1077.65     60.18 o 
  -4   5   9     2772.03     2645.23    108.25 o 
  -3   5   9      325.23      331.12     35.64 o 
  -2   5   9      738.94      648.00     42.09 o 
  -1   5   9     1422.27     1402.64     64.17 o 
   0   5   9      114.22       99.22     32.45 o 
   1   5   9     1450.15     1269.04     61.47 o 
   2   5   9     1038.99      957.30     53.26 o 
   3   5   9     1055.08      956.79     51.36 o 
   4   5   9     3267.17     2808.60    163.76 o 
   5   5   9      422.77      326.05     35.98 o 
   6   5   9       34.46       35.13     35.06 o 
   7   5   9     1102.20     1045.95     64.01 o 
   8   5   9      213.19      217.80     53.99 o 
   9   5   9      857.11      823.66     89.28 o 
  10   5   9     1237.58     1262.28    116.85 o 
  -7   6   9     2049.10     2009.96    133.69 o 
  -6   6   9     1093.25     1014.53     84.58 o 
  -5   6   9        1.90      -46.76     31.17 o 
  -4   6   9     2754.32     2861.02    115.53 o 
  -3   6   9     2934.54     2964.88    116.67 o 
  -2   6   9      251.39      270.79     33.94 o 
  -1   6   9     1588.33     1526.46     67.75 o 
   0   6   9     1446.88     1465.28     98.65 o 
   1   6   9      448.38      456.65     33.78 o 
   2   6   9     2832.22     2682.37    108.91 o 
   3   6   9      357.48      337.72     39.47 o 
   4   6   9      413.36      349.75     35.64 o 
   5   6   9     2476.24     2179.51     95.41 o 
   6   6   9     1213.07     1027.92     58.01 o 
   7   6   9      292.34      315.58     39.33 o 
   8   6   9     2013.38     1882.42    127.65 o 
   9   6   9        2.71      -14.80     26.53 o 
  10   6   9      909.27      826.80     78.37 o 
  -7   7   9       88.54       51.08     47.95 o 
  -6   7   9     1638.14     1747.17    119.47 o 
  -5   7   9      288.29      335.29     59.50 o 
  -4   7   9      250.86      266.91     52.24 o 
  -3   7   9     2830.46     3167.16    123.40 o 
  -2   7   9     1624.04     1703.64     75.27 o 
  -1   7   9      140.83      154.05     27.16 o 
   0   7   9     2773.36     2942.83    118.57 o 
   1   7   9     1150.21     1388.42     66.23 o 
   2   7   9      746.28      839.92     47.52 o 
   3   7   9     3897.93     3760.57    146.22 o 
   4   7   9     1256.41     1139.71     58.75 o 
   5   7   9      446.03      725.49     60.75 o 
   6   7   9     2951.56     2678.07    113.22 o 
   7   7   9      182.53      169.16     37.27 o 
   8   7   9      929.80      851.64     76.57 o 
   9   7   9      966.78      958.92     83.53 o 
  10   7   9       75.31       60.49     35.24 o 
  -6   8   9      135.21      154.59     53.58 o 
  -5   8   9     1115.31     1181.36     91.20 o 
  -4   8   9      531.23      515.59     56.13 o 
  -3   8   9      863.52      800.91     67.51 o 
  -2   8   9     1915.58     1893.15     82.26 o 
  -1   8   9      255.48      272.40     34.03 o 
   0   8   9     2773.05     2947.42    119.61 o 
   1   8   9     1527.72     1640.97     75.91 o 
   2   8   9      120.43      152.03     35.00 o 
   3   8   9      943.56     1000.77     54.44 o 
   4   8   9     3628.66     3488.68    138.04 o 
   5   8   9      148.45      170.25     27.52 o 
   6   8   9     1045.20     1160.09     63.77 o 
   7   8   9     1336.37     1331.30     97.12 o 
   8   8   9        5.30        0.12     24.50 o 
   9   8   9     1386.10     1347.09    102.75 o 
  -6   9   9      249.39      318.34     63.97 o 
  -5   9   9      243.17      248.04     61.07 o 
  -4   9   9     1144.37     1191.98     89.11 o 
  -3   9   9      142.11      165.61     45.51 o 
  -2   9   9      897.20      829.52     67.34 o 
  -1   9   9      572.19      526.71     37.83 o 
   0   9   9        5.44        5.93     16.08 o 
   1   9   9     3260.99     3346.62    134.12 o 
   2   9   9     2188.15     2442.09    103.99 o 
   3   9   9       16.59       -7.35     20.00 o 
   4   9   9      848.12      915.45     53.18 o 
   5   9   9     1834.90     1718.52     80.59 o 
   6   9   9        4.57        2.67     23.74 o 
   7   9   9      878.45      886.41     76.39 o 
   8   9   9      747.72      762.19     71.57 o 
   9   9   9        0.39      -15.44     23.74 o 
  -5  10   9      119.76      100.89     46.79 o 
  -4  10   9      359.95      381.21     52.88 o 
  -3  10   9     1315.73     1218.46     88.18 o 
  -2  10   9       23.22       20.61     31.87 o 
  -1  10   9       48.12       46.03     32.22 o 
   0  10   9     1387.01     1373.38     55.58 o 
   1  10   9      231.03      290.60     51.98 o 
   2  10   9     2378.41     2667.81    112.56 o 
   3  10   9     2490.16     2753.08    115.27 o 
   4  10   9       85.77       88.35     25.79 o 
   5  10   9     1109.53     1090.80     86.96 o 
   6  10   9      766.45      841.13     74.88 o 
   7  10   9       25.20       16.37     27.40 o 
   8  10   9      585.88      664.96     66.81 o 
   9  10   9      462.89      447.85     57.06 o 
  -4  11   9       34.72       54.33     41.91 o 
  -3  11   9      557.83      534.63     58.63 o 
  -2  11   9      872.22      827.44     69.02 o 
  -1  11   9       44.41       41.45     33.90 o 
   0  11   9      895.20      886.79     54.86 o 
   1  11   9      868.11      998.13     65.74 o 
   2  11   9        0.58        6.34     22.52 o 
   3  11   9     1033.08     1043.84     88.23 o 
   4  11   9      981.03     1075.48     88.29 o 
   5  11   9       21.77       16.14     31.52 o 
   6  11   9      904.65      961.99     83.94 o 
   7  11   9      461.94      600.52     66.76 o 
   8  11   9        1.29       23.16     32.97 o 
  -2  12   9      443.70      415.40     53.58 o 
  -1  12   9      210.01      225.58     49.86 o 
   0  12   9       45.20       42.89     27.37 o 
   1  12   9      802.55      919.27     92.12 o 
   2  12   9      960.63     1051.16     93.34 o 
   3  12   9        1.55       12.36     37.67 o 
   4  12   9      604.69      681.56     72.85 o 
   5  12   9      551.46      624.20     68.90 o 
   6  12   9       44.11       42.78     35.70 o 
   7  12   9      606.54      748.26     76.04 o 
   0  13   9      459.23      496.80     45.33 o 
   1  13   9      125.39      128.99     53.29 o 
   2  13   9      621.01      659.44     82.31 o 
   3  13   9      347.90      387.07     65.31 o 
   4  13   9        4.94       54.97     42.38 o 
   5  13   9      429.64      477.69     64.67 o 
  -4  -6  10      232.71      268.30     84.69 o 
  -3  -6  10     1339.98     1845.91    150.75 o 
  -2  -6  10      749.02      721.50     95.26 o 
  -5  -5  10      927.53     1054.29    111.40 o 
  -4  -5  10      495.74      521.11    104.55 o 
  -3  -5  10      128.80      111.69     70.47 o 
  -2  -5  10     1681.84     1980.12    154.24 o 
  -1  -5  10      592.08      653.17     90.38 o 
   0  -5  10      337.87      393.57     91.08 o 
   2  -5  10      366.93      308.71     82.43 o 
   3  -5  10      241.45      257.39     83.30 o 
  -6  -4  10      561.77      707.68     96.36 o 
  -5  -4  10      445.76      606.62    108.49 o 
  -4  -4  10     1207.18     1217.24    118.07 o 
  -3  -4  10      930.30     1016.56    107.28 o 
  -1  -4  10     2485.08     2760.77    187.56 o 
   0  -4  10        9.86       50.79     54.86 o 
   1  -4  10     1033.79     1191.68     80.15 o 
   2  -4  10     1849.58     2145.50    169.91 o 
   3  -4  10      580.28      554.26     94.91 o 
   4  -4  10      803.08      676.74    100.95 o 
   5  -4  10      999.10      776.64    113.31 o 
  -7  -3  10      429.71      349.86     97.99 o 
  -6  -3  10     2856.85     2950.88    206.42 o 
  -5  -3  10      404.54      554.37    105.53 o 
  -4  -3  10      827.11      852.34     98.80 o 
  -3  -3  10     2735.72     3028.72    202.65 o 
  -2  -3  10     1244.46     1318.53    118.77 o 
  -1  -3  10     1134.49     1605.93    132.29 o 
   0  -3  10     2265.58     2644.96    178.21 o 
   1  -3  10       19.40      -23.93     35.47 o 
   2  -3  10     2212.49     2460.07    122.25 o 
   3  -3  10     2540.30     2912.39    204.10 o 
   4  -3  10      391.71      313.35     77.21 o 
   5  -3  10      857.21      731.31    104.31 o 
   6  -3  10     1745.09     1486.18    149.30 o 
  -7  -2  10      320.87      364.20     97.87 o 
  -6  -2  10      934.89     1001.87    110.87 o 
  -5  -2  10     2730.36     2799.31    194.47 o 
  -4  -2  10      442.82      510.60    100.66 o 
  -3  -2  10      795.02      817.57     93.87 o 
  -2  -2  10     3524.82     3867.94    236.61 o 
  -1  -2  10      420.12      585.20     99.96 o 
   0  -2  10     1993.27     2075.50    149.71 o 
   1  -2  10      896.60     1100.49    101.15 o 
   2  -2  10       31.64       30.77     33.71 o 
   3  -2  10      957.00     1178.98     79.00 o 
   4  -2  10     1463.65     1690.40    141.29 o 
   5  -2  10       40.49       -3.66     51.14 o 
   6  -2  10     1048.78     1030.67    118.65 o 
  -8  -1  10      269.12      442.51    104.72 o 
  -7  -1  10     1888.49     2006.24    160.97 o 
  -6  -1  10      452.93      568.48    103.44 o 
  -5  -1  10     1764.36     1998.58    155.57 o 
  -4  -1  10      779.21      753.89     90.09 o 
  -3  -1  10      120.20      185.00     68.50 o 
  -2  -1  10       29.10       19.16     57.24 o 
  -1  -1  10     2864.21     3137.57    199.23 o 
   0  -1  10        7.84       14.92     48.24 o 
   1  -1  10      923.30     1040.52     66.81 o 
   2  -1  10     2283.72     2537.14    119.55 o 
   3  -1  10       43.37       52.11     35.37 o 
   4  -1  10     1489.66     1575.47     91.55 o 
   5  -1  10      904.10      817.33     93.63 o 
   6  -1  10      122.29       71.40     54.28 o 
   7  -1  10     1186.97     1085.81    116.85 o 
  -8   0  10       85.58      123.30     73.55 o 
  -7   0  10      877.87      854.43     99.55 o 
  -6   0  10     2939.38     2960.34    198.94 o 
  -5   0  10      749.02      885.25     97.06 o 
  -4   0  10     1976.40     2149.33    155.34 o 
  -3   0  10     3661.20     3875.14    232.95 o 
  -2   0  10      139.41      131.37     58.92 o 
  -1   0  10     1708.52     1773.06    131.71 o 
   0   0  10     2436.40     2539.95    166.08 o 
   1   0  10        2.04      -29.44     23.47 o 
   2   0  10     2895.25     3259.98    140.86 o 
   3   0  10     3154.62     3373.04    146.95 o 
   4   0  10      124.92       89.40     85.30 o 
   5   0  10      783.03      907.71     66.45 o 
   6   0  10      617.73      545.03     79.06 o 
   7   0  10        1.58       -4.01     46.96 o 
   8   0  10     1670.84     1634.32    147.62 o 
  -8   1  10      906.55      778.44     95.32 o 
  -7   1  10        0.55      -29.49     54.57 o 
  -6   1  10     2372.32     2370.27    166.78 o 
  -5   1  10     2748.79     2746.84    182.33 o 
  -4   1  10        2.73       28.27     51.55 o 
  -3   1  10     1682.93     1744.96    132.82 o 
  -2   1  10     1572.98     1551.37    119.93 o 
  -1   1  10       83.59       90.56     49.98 o 
   0   1  10     2904.16     3032.03    186.92 o 
   1   1  10     2347.76     2350.21    107.05 o 
   2   1  10       91.19       67.11     28.99 o 
   3   1  10     6086.94     6334.99    243.52 o 
   4   1  10      131.88      141.32     37.84 o 
   5   1  10       48.52       42.05     32.70 o 
   6   1  10      760.02      738.17     60.17 o 
   7   1  10     1175.86     1106.65    109.07 o 
   8   1  10      154.40      125.85     58.92 o 
  -8   2  10      464.79      565.98    100.08 o 
  -7   2  10      764.62      790.46     88.76 o 
  -6   2  10       25.91       14.69     53.81 o 
  -5   2  10     1618.48     1769.98    132.53 o 
  -4   2  10     1082.15     1075.13     98.45 o 
  -3   2  10        0.70      -47.43     40.29 o 
  -2   2  10     2500.78     2464.54    160.27 o 
  -1   2  10     1084.79      972.73     88.35 o 
   0   2  10      393.21      394.21     58.57 o 
   1   2  10     4251.83     4470.15    176.91 o 
   2   2  10     2270.30     2328.14    106.23 o 
   3   2  10     1314.89     1227.12     70.56 o 
   4   2  10     6132.80     6197.02    238.80 o 
   5   2  10      312.30      370.59     47.28 o 
   6   2  10      725.92      732.80     57.38 o 
   7   2  10     2370.92     2434.11    163.00 o 
   8   2  10      434.80      445.53     78.02 o 
  -8   3  10        3.24      -44.81     39.30 o 
  -7   3  10     1682.60     1571.61    126.52 o 
  -6   3  10      792.46      835.14     57.11 o 
  -5   3  10        3.23      -37.16     24.77 o 
  -4   3  10     1166.15     1151.99     98.05 o 
  -3   3  10      805.36      724.69     75.29 o 
  -2   3  10      676.23      602.90     68.38 o 
  -1   3  10     3922.85     3809.72    218.44 o 
   0   3  10      856.45      766.60     75.12 o 
   1   3  10      675.28      644.17     46.90 o 
   2   3  10     3304.85     3200.64    134.14 o 
   3   3  10     1039.60     1015.20     61.94 o 
   4   3  10     1715.43     1692.59     86.51 o 
   5   3  10     1169.08     1164.89     69.12 o 
   6   3  10     1302.59     1123.05     70.59 o 
   7   3  10      463.42      398.81     46.79 o 
   8   3  10     1964.31     1889.25    101.91 o 
   9   3  10       78.23       60.31     52.65 o 
  -7   4  10      359.43      360.43     65.83 o 
  -6   4  10     2058.66     1852.22    100.89 o 
  -5   4  10     1389.95     1323.08     70.39 o 
  -4   4  10      112.71      122.60     34.45 o 
  -3   4  10     2465.56     2338.64     99.69 o 
  -2   4  10      362.90      496.90     76.63 o 
  -1   4  10     2309.28     2095.41    136.82 o 
   0   4  10     2417.74     2263.75    146.05 o 
   1   4  10      868.20      741.10     45.55 o 
   2   4  10      359.50      385.56     54.39 o 
   3   4  10     3290.23     2879.76    123.29 o 
   4   4  10     1362.41     1229.51     69.38 o 
   5   4  10     1187.59     1158.03     67.14 o 
   6   4  10     4135.47     3856.76    165.27 o 
   7   4  10      148.30      146.41     36.79 o 
   8   4  10     1273.53     1205.27     75.75 o 
   9   4  10     1073.71     1131.27    110.99 o 
  -7   5  10      383.58      474.90     75.52 o 
  -6   5  10      523.41      480.71     74.25 o 
  -5   5  10     2442.15     2433.36    106.40 o 
  -4   5  10     1538.31     1544.98     75.79 o 
  -3   5  10     1090.42     1061.46     58.69 o 
  -2   5  10     4408.18     4149.77    229.70 o 
  -1   5  10      437.49      422.89     57.24 o 
   0   5  10     2540.43     2448.52    150.81 o 
   1   5  10     3455.20     3318.39    132.89 o 
   2   5  10      198.03      182.26     38.43 o 
   3   5  10     1099.83     1001.13     55.26 o 
   4   5  10     4017.73     3616.12    204.80 o 
   5   5  10      220.25      209.17     46.50 o 
   6   5  10     1655.01     1486.72     79.71 o 
   7   5  10     2171.42     2081.76    102.43 o 
   8   5  10        1.37      -24.49     25.78 o 
   9   5  10     1012.57      876.95     95.49 o 
  -7   6  10     1506.67     1573.31    115.52 o 
  -6   6  10      271.91      241.49     59.04 o 
  -5   6  10      289.72      215.19     56.66 o 
  -4   6  10     1956.41     2046.52     92.47 o 
  -3   6  10     1196.42     1198.42     63.59 o 
  -2   6  10     2118.05     2045.09     88.67 o 
  -1   6  10     4217.99     4236.50    231.79 o 
   0   6  10      359.86      367.57     51.55 o 
   1   6  10      806.80      833.47     49.24 o 
   2   6  10     3019.59     2884.75    117.98 o 
   3   6  10      138.99      140.06     30.39 o 
   4   6  10     2241.74     1950.07     88.52 o 
   5   6  10     1936.70     1667.89     80.13 o 
   6   6  10        2.31      -22.07     18.97 o 
   7   6  10      994.59      926.09     60.05 o 
  -6   7  10     1511.53     1517.87    110.76 o 
  -5   7  10      253.45      241.89     55.20 o 
  -4   7  10     1083.51     1137.19     87.31 o 
  -3   7  10     1595.31     1807.57     82.79 o 
  -2   7  10      166.55      184.56     32.99 o 
  -1   7  10     1246.57     1252.07     94.10 o 
   0   7  10     4379.27     4175.20    227.03 o 
   1   7  10      486.52      874.56     74.74 o 
   2   7  10     1007.69      980.21     53.89 o 
   3   7  10     2777.51     2434.19    103.56 o 
   4   7  10      130.82      123.16     31.58 o 
   5   7  10     1486.57     1490.06     73.56 o 
   6   7  10     1278.72     1159.29     63.72 o 
   7   7  10        2.59      -10.13     21.10 o 
   8   7  10      948.80      874.11     79.53 o 
   9   7  10      371.13      382.25     54.91 o 
  -6   8  10      421.16      424.28     71.40 o 
  -5   8  10      999.83      941.73     81.79 o 
  -4   8  10       13.38      -26.82     31.35 o 
  -3   8  10      594.31      553.85     58.28 o 
  -2   8  10     1058.33     1125.34     59.62 o 
  -1   8  10      494.88      356.95     50.33 o 
   0   8  10     1435.61     1411.12     99.09 o 
   1   8  10     2729.11     2971.38    122.18 o 
   3   8  10      312.38      303.24     30.89 o 
   4   8  10     1890.71     1721.18     80.64 o 
   5   8  10       86.21      144.03     39.18 o 
   6   8  10     1117.30     1057.88     59.57 o 
   7   8  10      755.55      730.32     68.15 o 
   8   8  10        3.53      -14.63     26.06 o 
   9   8  10      629.72      637.09     68.27 o 
  -5   9  10      419.43      402.28     68.09 o 
  -4   9  10      898.16      894.77     77.26 o 
  -3   9  10        0.12      -28.56     30.13 o 
  -2   9  10      594.97      575.39     57.76 o 
  -1   9  10     1264.10     1172.02     88.00 o 
   0   9  10       26.25       35.93     34.19 o 
   1   9  10     2448.43     2616.93    111.59 o 
   2   9  10      849.69     1000.87     57.20 o 
   3   9  10      406.97      367.89     35.09 o 
   4   9  10     1367.15     1388.13     70.25 o 
   5   9  10      735.46      649.40     47.72 o 
   6   9  10       30.58       43.84     22.20 o 
   7   9  10     1083.93     1038.50     84.75 o 
   8   9  10      674.91      676.56     68.15 o 
  -4  10  10      797.36      785.41     74.94 o 
  -3  10  10      478.04      489.53     56.95 o 
  -2  10  10        1.09      -24.32     31.93 o 
   0  10  10      550.24      604.41     61.30 o 
   1  10  10       28.32       12.40     25.02 o 
   2  10  10     1461.58     1562.32     77.50 o 
   3  10  10      417.94      432.58     38.15 o 
   4  10  10       43.10       39.43     32.71 o 
   5  10  10     1482.24     1665.73     81.36 o 
   6  10  10      615.97      625.60     64.09 o 
   7  10  10      243.11      294.72     49.75 o 
   8  10  10     1072.61     1158.95     93.17 o 
  -3  11  10     1091.69     1186.59     90.85 o 
  -2  11  10      240.05      305.69     54.86 o 
   1  11  10      522.49      537.89     43.63 o 
   2  11  10      323.50      373.80     37.89 o 
   3  11  10     1059.09     1219.88     66.05 o 
   4  11  10      388.41      465.73     58.69 o 
   5  11  10      385.08      512.17     61.76 o 
   6  11  10      977.29     1091.33     91.31 o 
   7  11  10      168.17      189.59     45.22 o 
   1  12  10      361.01      381.67     70.59 o 
   2  12  10      139.29      194.11     67.69 o 
   3  12  10      180.32      151.16     46.96 o 
   4  12  10      724.81      792.43     79.06 o 
   5  12  10      115.94      142.40     44.29 o 
   6  12  10      368.94      356.19     54.68 o 
   1  13  10      142.99       90.61     56.54 o 
   2  13  10      653.81      723.18     85.97 o 
   3  13  10      100.60       92.70     47.08 o 
   4  13  10      113.25      177.05     53.46 o 
  -3  -5  11      758.98      816.46    104.14 o 
  -2  -5  11      576.35      665.36    121.09 o 
  -1  -5  11        2.68      -88.93     63.74 o 
  -4  -4  11     1104.63     1186.53    123.06 o 
  -3  -4  11       79.73       64.32     71.98 o 
  -2  -4  11      728.31      986.14    111.28 o 
  -1  -4  11      746.31      817.22    101.70 o 
   0  -4  11       58.89       -5.28     62.46 o 
   3  -4  11        2.77      -10.22     58.86 o 
  -5  -3  11        0.66      -34.31     65.31 o 
  -4  -3  11      799.20      763.23    100.48 o 
  -3  -3  11     1625.80     1745.14    147.79 o 
  -2  -3  11      250.47      388.70     98.97 o 
  -1  -3  11     1543.33     1811.55    146.63 o 
   0  -3  11      612.40      688.35     89.51 o 
   1  -3  11        1.29      -23.51     54.91 o 
   3  -3  11     1215.42     1370.43    134.09 o 
   4  -3  11       53.95       43.42     62.69 o 
  -6  -2  11     1145.67     1174.57    125.39 o 
  -5  -2  11      881.92      950.15    110.18 o 
  -4  -2  11        0.99      -19.91     62.75 o 
  -3  -2  11     2352.11     2598.11    186.57 o 
  -2  -2  11     2451.00     2492.75    180.65 o 
  -1  -2  11       47.88      213.62     76.39 o 
   0  -2  11     2833.84     3007.13    199.11 o 
   1  -2  11     2121.23     2048.91    153.83 o 
   2  -2  11      172.03      190.52     47.82 o 
   3  -2  11     2235.83     2695.69    194.12 o 
   4  -2  11      760.98      912.42    108.15 o 
   5  -2  11       10.48      -27.34     53.52 o 
  -6  -1  11       76.22       43.01     71.05 o 
  -5  -1  11     1545.28     1660.50    144.08 o 
  -4  -1  11     1585.69     1710.71    144.66 o 
  -3  -1  11      226.56      322.46     89.05 o 
  -2  -1  11     2055.33     2168.96    163.41 o 
  -1  -1  11     1566.43     1652.55    135.37 o 
   0  -1  11      306.87      458.82     91.72 o 
   1  -1  11     2834.04     2815.39    188.43 o 
   2  -1  11     1006.48      995.12     70.60 o 
   3  -1  11      550.47      583.02     79.76 o 
   4  -1  11     1527.29     1702.47    140.83 o 
   5  -1  11      564.11      615.15     87.36 o 
   6  -1  11      209.50      153.48     69.19 o 
  -7   0  11     1163.58     1195.87    122.43 o 
  -6   0  11      863.70      971.46    108.96 o 
  -5   0  11     1267.78     1262.69    120.16 o 
  -4   0  11     1263.52     1172.71    115.29 o 
  -3   0  11     1404.23     1382.33    123.99 o 
  -2   0  11      296.08      329.89     82.20 o 
  -1   0  11     2237.86     2236.23    160.51 o 
   0   0  11      673.51      591.58     78.66 o 
   1   0  11      658.46      632.68     80.92 o 
   2   0  11     3418.10     3664.93    158.88 o 
   3   0  11      425.38      470.29     56.71 o 
   4   0  11      482.59      544.17     54.63 o 
   5   0  11     1608.81     1616.21    135.66 o 
   6   0  11      352.02      353.11     76.92 o 
   7   0  11      998.85      981.38    113.31 o 
  -7   1  11       95.44       89.98     70.12 o 
  -6   1  11     1558.97     1756.86    143.73 o 
  -5   1  11      894.96     1005.01    105.42 o 
  -4   1  11      226.03      219.83     78.19 o 
  -3   1  11     5998.37     6268.81    345.97 o 
  -2   1  11     1152.01     1110.95    105.24 o 
  -1   1  11     1035.07     1134.75    103.15 o 
   0   1  11     2562.92     2816.55    184.19 o 
   1   1  11      641.70      631.81     78.71 o 
   2   1  11      847.07      860.38     61.40 o 
   3   1  11     2905.10     3047.51    137.65 o 
   4   1  11      281.70      286.76     48.27 o 
   5   1  11      186.07      244.60     46.60 o 
   6   1  11     1501.69     1495.16     90.73 o 
   7   1  11      217.44      156.91     63.04 o 
  -7   2  11      572.48      538.41     81.50 o 
  -6   2  11      220.47      286.82     82.55 o 
  -5   2  11     2233.69     2242.50    161.84 o 
  -4   2  11      494.94      647.25    101.41 o 
  -3   2  11      133.21      179.95     70.41 o 
  -2   2  11     2301.21     2263.98    157.20 o 
  -1   2  11      507.77      506.13     69.95 o 
   0   2  11      400.50      558.78     89.51 o 
   1   2  11     1875.12     1856.94    137.40 o 
   2   2  11      882.96      805.14     58.12 o 
   3   2  11     1364.81     1374.82     78.76 o 
   4   2  11     2339.28     2282.79    111.72 o 
   5   2  11      443.16      436.37     51.77 o 
   6   2  11      683.43      682.69     58.49 o 
   7   2  11     1568.04     1499.15     91.18 o 
   8   2  11      140.36      106.69     58.80 o 
  -7   3  11     1485.61     1225.63     75.37 o 
  -6   3  11      918.65      771.93     89.34 o 
  -5   3  11      269.05      285.36     44.91 o 
  -4   3  11     2469.60     2226.31    101.24 o 
  -3   3  11     1487.18     1359.63    111.57 o 
  -2   3  11      671.79      649.34     75.00 o 
  -1   3  11     1667.80     1578.25    121.61 o 
   0   3  11      573.55      519.95     66.76 o 
   1   3  11      901.92      904.58     87.54 o 
   2   3  11     2939.53     2906.75    128.21 o 
   3   3  11      412.90      471.55     92.79 o 
   4   3  11     2505.05     2478.95    116.04 o 
   5   3  11     2876.59     2848.32    130.15 o 
   6   3  11       19.88       -2.07     28.53 o 
   7   3  11     1094.77     1052.50     73.09 o 
   8   3  11     1405.93     1341.81    125.15 o 
  -7   4  11      644.21      543.17     67.74 o 
  -6   4  11     1958.30     1792.35     90.63 o 
  -5   4  11      498.49      433.48     44.58 o 
  -4   4  11      760.48      653.85     49.17 o 
  -3   4  11     3015.62     2870.42    180.30 o 
  -2   4  11      204.75      214.26     63.56 o 
  -1   4  11     1027.99     1015.46     91.14 o 
   0   4  11     2059.94     2044.61    141.12 o 
   1   4  11      167.86      146.46     54.57 o 
   2   4  11     2312.15     2022.32    138.45 o 
   3   4  11     2362.98     2221.63    104.88 o 
   4   4  11      348.29      359.25     62.46 o 
   5   4  11      424.48      424.59     52.88 o 
   6   4  11      844.13      781.74     58.76 o 
   7   4  11       27.49      -14.24     29.54 o 
   8   4  11     1180.21     1074.74     74.26 o 
  -6   5  11     1105.65      970.76     88.70 o 
  -5   5  11     1807.58     1813.02     89.28 o 
  -4   5  11       97.84       94.80     32.83 o 
  -3   5  11      949.22      880.43     85.45 o 
  -2   5  11     2102.86     1947.44    135.02 o 
  -1   5  11       28.54       38.72     44.47 o 
   0   5  11     1392.24     1316.44    103.44 o 
   1   5  11     2101.00     1936.24    133.22 o 
   2   5  11       16.61      -19.50     18.64 o 
   3   5  11     2863.86     2413.21    106.09 o 
   4   5  11     1964.66     1808.35    126.20 o 
   5   5  11       77.61       52.93     29.41 o 
   6   5  11     1690.83     1604.10     86.23 o 
   7   5  11      475.93      452.64     52.17 o 
   8   5  11      146.70       98.75     37.68 o 
  -6   6  11        2.40      -15.73     40.58 o 
  -5   6  11     1261.98     1132.54     92.65 o 
  -4   6  11      603.96      581.85     47.69 o 
  -3   6  11       63.67       17.24     44.29 o 
  -2   6  11      925.48     1009.83     89.28 o 
  -1   6  11     1880.61     1822.05    126.78 o 
   0   6  11      177.37      274.69     62.29 o 
   1   6  11     2782.56     2487.82    155.57 o 
   2   6  11      673.70      682.02     45.73 o 
   3   6  11      242.12      180.83     31.26 o 
   4   6  11     3039.31     2621.17    113.57 o 
   5   6  11      654.46      570.78     43.76 o 
   6   6  11      107.36       87.26     30.68 o 
   7   6  11     1520.00     1405.61     77.41 o 
   8   6  11      271.41      256.58     67.86 o 
  -5   7  11       10.19      -14.11     41.16 o 
  -4   7  11      824.50      912.77     79.24 o 
  -3   7  11      809.71      789.53     78.95 o 
  -2   7  11       21.29       13.47     41.56 o 
  -1   7  11     2256.67     2347.11    149.07 o 
   0   7  11      709.77      721.50     73.32 o 
   1   7  11       72.84      102.75     44.41 o 
   2   7  11     1105.14     1088.74     59.84 o 
   3   7  11     1829.01     1578.99     76.88 o 
   4   7  11       12.32        9.71     20.68 o 
   5   7  11     2354.23     2190.51     99.39 o 
   6   7  11      713.77      685.64     48.68 o 
   7   7  11      333.00      332.34     59.94 o 
   8   7  11     1069.72      992.12     88.23 o 
  -5   8  11     1102.84     1059.34     89.63 o 
  -4   8  11       60.11        1.34     39.42 o 
  -2   8  11      703.53      710.64     72.16 o 
  -1   8  11      367.28      410.64     66.93 o 
   0   8  11     2587.95     2418.74    150.23 o 
   1   8  11     1037.44     1205.92     93.17 o 
   2   8  11      401.17      512.48     41.39 o 
   3   8  11     1069.73     1034.87     58.49 o 
   4   8  11     1704.65     1465.80     74.12 o 
   5   8  11        5.25      145.70     46.67 o 
   6   8  11     1710.90     1563.46     79.07 o 
   7   8  11      369.33      381.86     49.17 o 
   8   8  11      547.95      513.97     61.53 o 
  -4   9  11      612.37      620.78     66.64 o 
  -1   9  11      476.51      473.91     59.21 o 
   0   9  11      584.41      613.93     63.22 o 
   1   9  11     2371.69     2480.45    151.28 o 
   2   9  11      546.39      574.43     44.87 o 
   3   9  11      955.22      983.00     94.01 o 
   4   9  11     2262.84     2027.87     98.13 o 
   5   9  11      518.33      442.28     38.86 o 
   6   9  11      357.58      357.19     36.02 o 
   7   9  11     1068.32     1058.01     87.71 o 
   8   9  11       98.28       44.47     33.84 o 
   0  10  11      280.67      392.41     64.20 o 
   1  10  11      506.98      506.13     57.82 o 
   2  10  11     1614.05     1832.11     88.03 o 
   3  10  11      213.48      251.50     36.90 o 
   4  10  11      971.86     1006.87     59.82 o 
   5  10  11     1084.38     1096.89     62.78 o 
   6  10  11       61.17       35.24     31.40 o 
   7  10  11      543.32      509.21     59.67 o 
   1  11  11      428.11      473.04     58.05 o 
   2  11  11      352.23      434.35     42.12 o 
   3  11  11      624.70      717.60     50.46 o 
   4  11  11      119.84      114.98     30.33 o 
   5  11  11      231.59      184.07     46.90 o 
   6  11  11      462.15      560.99     65.36 o 
   2  12  11       94.30      103.32     33.05 o 
   3  12  11      244.11      358.70     56.92 o 
   4  12  11      690.93      713.14     75.87 o 
   5  12  11       16.19       -8.94     33.32 o 
  -3  -3  12     1361.08     1404.74    138.62 o 
  -2  -3  12       58.33      101.30     82.89 o 
  -1  -3  12     1074.25     1166.68    121.79 o 
   0  -3  12      281.41      325.77     94.50 o 
   1  -3  12      313.37      227.09     88.58 o 
  -4  -2  12       50.24       96.54     79.06 o 
  -3  -2  12     2011.67     2054.60    168.23 o 
  -2  -2  12     1090.07      999.03    112.96 o 
  -1  -2  12      273.65      483.03    103.44 o 
   0  -2  12     1509.25     1536.10    136.47 o 
   1  -2  12      467.48      410.29     95.90 o 
   2  -2  12      283.77      325.83     96.25 o 
  -5  -1  12     1273.46     1373.33    136.59 o 
  -4  -1  12      701.40      686.61     97.35 o 
  -3  -1  12      440.28      527.61    109.19 o 
  -2  -1  12     1918.49     1899.03    154.53 o 
  -1  -1  12       39.19       15.38     64.67 o 
   0  -1  12      417.61      583.34    106.29 o 
   1  -1  12     3078.28     3298.13    217.80 o 
   2  -1  12      347.35      397.99     96.19 o 
   3  -1  12      675.17      633.41     63.44 o 
   4  -1  12     1586.47     1727.14    147.50 o 
  -5   0  12      344.91      480.94    105.65 o 
  -4   0  12     1508.64     1499.59    137.11 o 
  -3   0  12      328.27      406.00     94.50 o 
  -2   0  12     1141.95     1141.37    114.76 o 
  -1   0  12      870.53      952.13    103.04 o 
   0   0  12      207.46      224.36     80.11 o 
   1   0  12     1204.00     1142.88    112.67 o 
   2   0  12     2313.86     2279.95    169.16 o 
   3   0  12      118.37       61.48     41.30 o 
   4   0  12      918.06      903.19    100.08 o 
   5   0  12      977.63      995.84    108.61 o 
  -6   1  12     1434.57     1405.66    134.27 o 
  -5   1  12        3.38       22.23     63.10 o 
  -4   1  12      351.61      402.75     95.90 o 
  -3   1  12     1445.92     1292.58    120.51 o 
  -2   1  12      612.60      671.98    107.68 o 
  -1   1  12     1592.45     1557.87    131.54 o 
   0   1  12     1574.23     1493.73    128.41 o 
   1   1  12       24.66       -9.52     56.02 o 
   2   1  12     2708.81     2617.91    181.75 o 
   3   1  12     1888.80     1842.49    100.57 o 
   4   1  12       17.85      -33.71     33.99 o 
   5   1  12     1105.52     1046.45     76.30 o 
   6   1  12      586.10      675.40     89.45 o 
  -6   2  12     1029.24      970.76    109.31 o 
  -5   2  12     1332.84     1158.90    113.72 o 
  -4   2  12      380.43      351.14     85.56 o 
  -3   2  12     1988.07     1997.30    151.74 o 
  -2   2  12     1949.76     1817.52    142.16 o 
  -1   2  12        0.36      -45.51     49.57 o 
   0   2  12     2628.68     2936.89    193.65 o 
   1   2  12     3189.54     3165.37    205.03 o 
   2   2  12        2.39      -16.66     53.87 o 
   3   2  12     2110.71     2137.27    109.38 o 
   4   2  12      792.56      725.64     60.84 o 
   5   2  12        8.22      -15.79     33.17 o 
   6   2  12     1076.12     1022.97     75.17 o 
  -6   3  12        5.73      -51.13     34.89 o 
  -5   3  12     1460.25     1488.91    128.00 o 
  -4   3  12      528.42      608.30    100.48 o 
  -3   3  12       52.61       17.59     55.55 o 
  -2   3  12      920.14      821.86     90.38 o 
  -1   3  12     1231.97     1206.03    110.82 o 
   0   3  12      109.09       74.48     58.22 o 
   1   3  12     2756.64     2601.42    174.96 o 
   2   3  12     3082.00     2803.20    184.89 o 
   3   3  12       72.39       52.62     34.19 o 
   4   3  12      764.20      693.80     57.80 o 
   5   3  12     1393.12     1331.68     81.23 o 
   6   3  12       30.13       12.95     34.13 o 
   7   3  12     2161.34     2060.95    112.38 o 
  -6   4  12     1744.75     1632.56     88.94 o 
  -5   4  12        0.98      -36.40     47.89 o 
  -4   4  12     1011.21      902.67     92.88 o 
  -3   4  12     2188.47     2119.56    151.45 o 
  -2   4  12       73.95       95.43     58.05 o 
  -1   4  12     1708.74     1683.72    129.97 o 
   0   4  12      887.59      876.60     91.14 o 
   1   4  12       45.36       64.67     53.06 o 
   2   4  12     2230.18     2048.50    146.34 o 
   3   4  12     1765.38     1581.65     88.15 o 
   4   4  12      127.38       99.58     35.56 o 
   5   4  12     1983.08     1831.90     97.16 o 
   6   4  12      498.19      546.31    120.22 o 
   7   4  12      500.91      467.74     61.07 o 
  -5   5  12     1426.69     1327.12    113.72 o 
  -4   5  12       34.70       17.59     50.27 o 
  -3   5  12     2259.78     2228.17    154.06 o 
  -2   5  12     1850.97     1783.68    132.76 o 
  -1   5  12      552.69      491.91     68.38 o 
   0   5  12     2131.50     1908.89    136.94 o 
   1   5  12     1379.92     1204.00    103.97 o 
   2   5  12        7.82       29.02     46.44 o 
   3   5  12     1779.81     1612.43     82.25 o 
   4   5  12       95.23       56.83     50.10 o 
   5   5  12       15.93        8.48     28.21 o 
   6   5  12     1164.34     1061.67     70.06 o 
   7   5  12      419.21      361.87     52.93 o 
  -5   6  12     1421.35     1284.69    111.11 o 
  -4   6  12      794.62      770.84     83.94 o 
  -3   6  12      174.48      206.83     64.43 o 
  -2   6  12     2196.69     2198.68    150.70 o 
  -1   6  12      720.97      752.78     81.21 o 
   0   6  12      260.33      320.90     68.96 o 
   1   6  12     2993.49     2654.07    169.04 o 
   2   6  12     2019.68     1705.08    125.27 o 
   3   6  12      186.83      193.40     68.59 o 
   4   6  12     2137.53     1841.62     89.78 o 
   5   6  12      256.24      280.19     39.36 o 
   6   6  12     1100.12      964.92     84.20 o 
   7   6  12      884.48      784.99     57.61 o 
  -4   7  12      778.86      730.55     82.78 o 
  -3   7  12      262.03      332.27     72.85 o 
  -2   7  12      282.26      383.01     73.43 o 
  -1   7  12     1742.98     1722.79    126.08 o 
   0   7  12      519.23      624.20     72.21 o 
   1   7  12      945.74      833.76     80.46 o 
   2   7  12     2373.21     2078.75    139.67 o 
   3   7  12      300.55      205.20     38.52 o 
   4   7  12      677.34      571.49     44.28 o 
   5   7  12     1485.37     1235.49     68.99 o 
   6   7  12      116.62      130.34     32.72 o 
   7   7  12      746.54      659.34     51.78 o 
  -2   8  12      155.04      171.48     57.76 o 
  -1   8  12      484.19      550.60     65.48 o 
   0   8  12     1030.71      893.44     84.17 o 
   1   8  12      505.64      459.81     59.67 o 
   2   8  12      568.03      630.59     67.57 o 
   3   8  12     1020.99     1014.91     59.75 o 
   4   8  12        1.40      -17.12     20.97 o 
   5   8  12      304.85      349.27     36.59 o 
   6   8  12     1273.00     1154.21     66.92 o 
   7   8  12       38.87       60.89     28.23 o 
  -1   9  12      152.17      142.34     54.91 o 
   0   9  12      700.50      682.37     70.70 o 
   1   9  12     1242.46     1166.50     93.81 o 
   2   9  12       66.88       94.21     46.21 o 
   3   9  12      594.49      581.31     45.97 o 
   4   9  12      607.88      610.82     46.09 o 
   5   9  12        7.08        7.00     22.29 o 
   6   9  12      780.49      762.36     53.00 o 
   0  10  12       17.87       15.56     39.47 o 
   1  10  12      932.23      972.09     83.94 o 
   2  10  12      657.79      662.23     68.61 o 
   3  10  12       29.71       -9.51     26.08 o 
   4  10  12      905.37      904.91     57.65 o 
   5  10  12      903.98      898.16     57.89 o 
   6  10  12       27.36       12.39     24.26 o 
   1  11  12        0.61       -7.49     36.98 o 
   2  11  12      496.30      592.86     65.83 o 
   3  11  12      523.54      579.10     54.04 o 
   4  11  12       66.81       30.11     40.00 o 
  -3  -1  13      680.68      780.12    131.66 o 
  -2  -1  13     1953.47     1684.65    151.74 o 
  -1  -1  13        0.53       -0.29     68.67 o 
   0  -1  13      445.59      590.71    116.68 o 
   1  -1  13     1512.94     1441.60    136.13 o 
   2  -1  13      118.51      -11.96     69.54 o 
  -3   0  13        0.35      -25.37     64.61 o 
  -2   0  13     2027.06     1944.94    161.26 o 
  -1   0  13     1266.65     1143.98    121.44 o 
   0   0  13       51.91       50.85     68.50 o 
   1   0  13     1529.39     1319.46    128.00 o 
   2   0  13     1165.16     1049.88    115.87 o 
   3   0  13       35.34      -54.04     59.85 o 
  -4   1  13      926.48      759.29    102.17 o 
  -3   1  13     1045.60      988.58    110.00 o 
  -2   1  13      138.81      136.30     74.94 o 
  -1   1  13     2496.70     2703.65    193.07 o 
   0   1  13      497.63      591.81    112.09 o 
   1   1  13      199.01      264.30     87.25 o 
   2   1  13     1476.19     1355.16    127.42 o 
   3   1  13      847.55      724.98     98.28 o 
   4   1  13       80.80       34.67     42.01 o 
  -4   2  13       16.11       10.45     63.68 o 
  -3   2  13      927.04      887.69    102.57 o 
  -2   2  13     1370.31     1398.00    127.65 o 
  -1   2  13      157.96      164.80     76.16 o 
   0   2  13     1422.33     1557.93    134.56 o 
   1   2  13     1001.67      966.23    106.06 o 
   2   2  13      347.86      475.77     99.21 o 
   3   2  13     1551.67     1429.87    129.97 o 
   4   2  13      526.55      470.90    103.39 o 
   5   2  13      380.40      342.43     58.09 o 
  -4   3  13     1245.65      984.05    105.82 o 
  -3   3  13      326.90      442.22     96.59 o 
  -2   3  13     1807.23     1745.78    143.09 o 
  -1   3  13      432.22      577.59    103.68 o 
   0   3  13      189.92      249.38     79.70 o 
   1   3  13     1851.42     1944.83    149.54 o 
   2   3  13      491.86      524.30     99.32 o 
   3   3  13      531.27      581.42    102.22 o 
   4   3  13      754.70      721.01     61.94 o 
   5   3  13      272.40      242.96     50.01 o 
  -4   4  13      701.51      623.04     84.29 o 
  -3   4  13      285.26      362.46     86.32 o 
  -2   4  13      150.72      104.84     68.27 o 
  -1   4  13     1856.68     1705.61    136.94 o 
   0   4  13      505.75      553.73     98.86 o 
   1   4  13      306.08      315.38     80.28 o 
   2   4  13     2384.87     2316.75    165.21 o 
   3   4  13       81.32       87.65     66.00 o 
   4   4  13      181.68      111.95     48.04 o 
   5   4  13      930.01      900.39     67.69 o 
   6   4  13       84.11       62.73     38.88 o 
  -4   5  13      310.25      311.55     82.78 o 
  -3   5  13     1725.44     1753.44    137.75 o 
  -2   5  13      295.04      263.08     78.08 o 
  -1   5  13      672.53      548.97     75.23 o 
   0   5  13     3051.13     2649.95    178.62 o 
   1   5  13      362.66      313.12     79.12 o 
   2   5  13     1177.29     1043.32    100.08 o 
   3   5  13     1698.23     1590.84    127.53 o 
   4   5  13       58.93       33.15     30.58 o 
   5   5  13      827.51      763.58     86.26 o 
   6   5  13      594.81      569.27     55.08 o 
  -4   6  13      119.58       76.04     64.67 o 
  -3   6  13      951.22      915.50     94.85 o 
  -2   6  13     1274.09     1210.97    109.02 o 
  -1   6  13      241.30      322.23     77.96 o 
   0   6  13     1088.65     1091.79    100.66 o 
   1   6  13     2420.47     2060.40    148.08 o 
   2   6  13       97.41       57.47     55.73 o 
   3   6  13     1388.06     1196.74    103.39 o 
   4   6  13      611.34      560.01     47.55 o 
   5   6  13      143.96      114.97     42.55 o 
   6   6  13      864.14      735.17     57.39 o 
  -3   7  13       14.36        2.26     53.00 o 
  -2   7  13     1238.88     1183.10    105.94 o 
  -1   7  13      987.51      917.99     91.20 o 
   0   7  13      111.80      120.63     57.76 o 
   1   7  13      944.88      809.96     84.64 o 
   2   7  13     1704.17     1404.91    113.25 o 
   3   7  13       17.17       -3.77     43.36 o 
   4   7  13     1167.27     1054.07     73.69 o 
   5   7  13     2005.35     1567.80     83.30 o 
   6   7  13       98.50       51.47     32.45 o 
  -2   8  13        3.16      -12.25     48.82 o 
  -1   8  13     1361.38     1271.74    107.91 o 
   0   8  13     1062.44      945.51     91.02 o 
   1   8  13        4.22       76.80     51.14 o 
   2   8  13      677.23      660.37     71.81 o 
   3   8  13      836.29      898.20     86.03 o 
   4   8  13      167.03      150.91     33.73 o 
   5   8  13      503.32      486.37     43.89 o 
  -1   9  13       32.26        6.97     47.48 o 
   0   9  13      545.25      509.56     66.00 o 
   1   9  13      701.34      711.51     75.46 o 
   2   9  13       13.74       27.52     41.39 o 
   3   9  13      987.64      981.56     89.16 o 
   4   9  13      429.66      409.82     62.05 o 
   5   9  13      155.68      187.29     44.41 o 
   1  10  13      597.33      571.44     66.93 o 
   2  10  13      366.44      493.19     78.19 o 
   3  10  13       92.97      134.04     52.77 o 
   0   1  14      435.33      560.06    116.56 o 
  -2   2  14      466.62      532.95    111.74 o 
  -1   2  14      547.51      868.77    132.82 o 
   0   2  14     1223.58     1120.41    120.16 o 
   1   2  14      177.35      167.07     84.98 o 
   2   2  14      483.42      410.58    103.91 o 
  -2   3  14     2051.85     1849.16    154.41 o 
  -1   3  14      356.66      372.15     97.58 o 
   0   3  14      488.94      725.56    119.06 o 
   1   3  14     1810.14     1733.53    147.33 o 
   2   3  14      114.58       71.92     72.16 o 
   3   3  14      445.60      545.66    109.54 o 
  -2   4  14      898.32      905.86    104.14 o 
  -1   4  14     1115.53     1014.24    110.70 o 
   0   4  14        3.31      -29.66     57.35 o 
   1   4  14      995.34      893.26    101.64 o 
   2   4  14      935.40      723.06     92.88 o 
   3   4  14       30.34      -50.04     54.91 o 
  -2   5  14      110.35       85.39     69.72 o 
  -1   5  14      677.20      652.47     87.65 o 
   0   5  14     1033.16      934.83    102.86 o 
   1   5  14        2.20      -37.91     54.22 o 
   2   5  14     1259.19     1159.65    112.79 o 
   3   5  14      510.70      522.10     97.64 o 
   4   5  14        0.36      -73.40     48.94 o 
  -1   6  14        8.40        5.92     59.21 o 
   0   6  14      996.72      899.94     98.16 o 
   1   6  14     1339.77     1126.33    109.36 o 
   2   6  14       69.65        4.12     57.24 o 
   3   6  14     1234.61     1055.22    103.04 o 
   4   6  14      381.47      424.51     85.91 o 
  -1   7  14      555.27      648.59    103.21 o 
   0   7  14       46.82       50.74     57.24 o 
   1   7  14     1424.15     1182.35    109.13 o 
   2   7  14      938.60      695.55     82.08 o 
   3   7  14      416.87      445.18     83.94 o 
   1   8  14      217.67      265.69     73.20 o 
   2   8  14     1687.64     1325.09    111.40 o 
                                                 
